# Supplementary material for: Interplay of Agency and Ownership: The Intentional Binding and Rubber Hand Illusion Paradigm Combined
Source: PLoS One. 2014 Nov 4;9(11):e111967. doi: 10.1371/journal.pone.0111967 (PMC4219820; doi:10.1371/journal.pone.0111967)
Supplement: Datafile S1 — Individual raw data and scripts for preprocessing. (ZIP) [file pone.0111967.s001.zip]

Archive with 129 entries (129 files):
- logfiles/RHIVP12_congruent_other.txt
- logfiles/RHIVP12_congruent_self.txt
- logfiles/RHIVP12_incongruent_other.txt
- logfiles/RHIVP12_incongruent_self.txt
- logfiles/RHIVP12_test.txt
- logfiles/RHIVP13_congruent_other.txt
- logfiles/RHIVP13_congruent_self.txt
- logfiles/RHIVP13_incongruent_other.txt
- logfiles/RHIVP13_incongruent_self.txt
- logfiles/RHIVP13_test.txt
- logfiles/RHIVP14_congruent_other.txt
- logfiles/RHIVP14_congruent_self.txt
- logfiles/RHIVP14_incongruent_other.txt
- logfiles/RHIVP14_incongruent_self.txt
- logfiles/RHIVP14_test.txt
- logfiles/RHIVP15_congruent_other.txt
- logfiles/RHIVP15_congruent_self.txt
- logfiles/RHIVP15_incongruent_other.txt
- logfiles/RHIVP15_incongruent_self.txt
- logfiles/RHIVP15_test.txt
- logfiles/RHIVP16_congruent_other.txt
- logfiles/RHIVP16_congruent_self.txt
- logfiles/RHIVP16_incongruent_other.txt
- logfiles/RHIVP16_incongruent_self.txt
- logfiles/RHIVP16_test.txt
- logfiles/RHIVP17_congruent_other.txt
- logfiles/RHIVP17_congruent_self.txt
- logfiles/RHIVP17_incongruent_other.txt
- logfiles/RHIVP17_incongruent_self.txt
- logfiles/RHIVP17_test.txt
- logfiles/RHIVP18_congruent_other.txt
- logfiles/RHIVP18_congruent_self.txt
- logfiles/RHIVP18_incongruent_other.txt
- logfiles/RHIVP18_incongruent_self.txt
- logfiles/RHIVP18_test.txt
- logfiles/RHIVP19_congruent_other.txt
- logfiles/RHIVP19_congruent_self.txt
- logfiles/RHIVP19_incongruent_other.txt
- logfiles/RHIVP19_incongruent_self.txt
- logfiles/RHIVP19_test.txt
- logfiles/RHIVP20_congruent_other.txt
- logfiles/RHIVP20_congruent_self.txt
- logfiles/RHIVP20_incongruent_other.txt
- logfiles/RHIVP20_incongruent_self.txt
- logfiles/RHIVP20_test.txt
- logfiles/RHIVP21_congruent_other.txt
- logfiles/RHIVP21_congruent_self.txt
- logfiles/RHIVP21_incongruent_other.txt
- logfiles/RHIVP21_incongruent_self.txt
- logfiles/RHIVP21_test.txt
- logfiles/RHIVP22_congruent_other.txt
- logfiles/RHIVP22_congruent_self.txt
- logfiles/RHIVP22_incongruent_other.txt
- logfiles/RHIVP22_incongruent_self.txt
- logfiles/RHIVP22_test.txt
- logfiles/RHIVP23_congruent_other.txt
- logfiles/RHIVP23_congruent_self.txt
- logfiles/RHIVP23_incongruent_other.txt
- logfiles/RHIVP23_incongruent_self.txt
- logfiles/RHIVP23_test.txt
- logfiles/RHIVP26_congruent_other.txt
- logfiles/RHIVP26_congruent_self.txt
- logfiles/RHIVP26_incongruent_other.txt
- logfiles/RHIVP26_incongruent_self.txt
- logfiles/RHIVP26_test.txt
- logfiles/RHIVP27_congruent_other.txt
- logfiles/RHIVP27_congruent_self.txt
- logfiles/RHIVP27_incongruent_other.txt
- logfiles/RHIVP27_incongruent_self.txt
- logfiles/RHIVP27_test.txt
- logfiles/RHIVP28_congruent_other.txt
- logfiles/RHIVP28_congruent_self.txt
- logfiles/RHIVP28_incongruent_other.txt
- logfiles/RHIVP28_incongruent_self.txt
- logfiles/RHIVP28_test.txt
- logfiles/RHIVP29_congruent_other.txt
- logfiles/RHIVP29_congruent_self.txt
- logfiles/RHIVP29_incongruent_other.txt
- logfiles/RHIVP29_incongruent_self.txt
- logfiles/RHIVP29_test.txt
- logfiles/RHIVP30_congruent_other.txt
- logfiles/RHIVP30_congruent_self.txt
- logfiles/RHIVP30_incongruent_other.txt
- logfiles/RHIVP30_incongruent_self.txt
- logfiles/RHIVP30_test.txt
- logfiles/RHIVP31_congruent_other.txt
- logfiles/RHIVP31_congruent_self.txt
- logfiles/RHIVP31_incongruent_other.txt
- logfiles/RHIVP31_incongruent_self.txt
- logfiles/RHIVP31_test.txt
- logfiles/RHIVP32_congruent_other.txt
- logfiles/RHIVP32_congruent_self.txt
- logfiles/RHIVP32_incongruent_other.txt
- logfiles/RHIVP32_incongruent_self.txt
- logfiles/RHIVP32_test.txt
- logfiles/RHIVP33_congruent_other.txt
- logfiles/RHIVP33_congruent_self.txt
- logfiles/RHIVP33_incongruent_other.txt
- logfiles/RHIVP33_incongruent_self.txt
- logfiles/RHIVP33_test.txt
- logfiles/RHIVP34_congruent_other.txt
- logfiles/RHIVP34_congruent_self.txt
- logfiles/RHIVP34_incongruent_other.txt
- logfiles/RHIVP34_incongruent_self.txt
- logfiles/RHIVP34_test.txt
- logfiles/RHIVP35_congruent_other.txt
- logfiles/RHIVP35_congruent_self.txt
- logfiles/RHIVP35_incongruent_other.txt
- logfiles/RHIVP35_incongruent_self.txt
- logfiles/RHIVP35_test.txt
- logfiles/RHIVP36_congruent_other.txt
- logfiles/RHIVP36_congruent_self.txt
- logfiles/RHIVP36_incongruent_other.txt
- logfiles/RHIVP36_incongruent_self.txt
- logfiles/RHIVP36_test.txt
- logfiles/RHIVP37_congruent_other.txt
- logfiles/RHIVP37_congruent_self.txt
- logfiles/RHIVP37_incongruent_other.txt
- logfiles/RHIVP37_incongruent_self.txt
- logfiles/RHIVP37_test.txt
- logfiles/RHIVP38_congruent_other.txt
- logfiles/RHIVP38_congruent_self.txt
- logfiles/RHIVP38_incongruent_other.txt
- logfiles/RHIVP38_incongruent_self.txt
- logfiles/RHIVP38_test.txt
- all.sav
- export2spss.m
- major_analysis.m
- ReadMe.docx
