# Supplementary material for: Interplay of Agency and Ownership: The Intentional Binding and Rubber Hand Illusion Paradigm Combined
Source: PLoS One. 2014 Nov 4;9(11):e111967. doi: 10.1371/journal.pone.0111967 (PMC4219820; doi:10.1371/journal.pone.0111967)
Supplement: Datafile S1 — Individual raw data and scripts for preprocessing. (ZIP) [file pone.0111967.s001.zip › logfiles/RHIVP12_congruent_other.txt]

Actual	Estimated
100	100
700	400
400	200
400	150
700	250
700	600
400	300
100	100
700	500
100	100
400	350
400	250
700	400
100	150
400	200
700	400
400	200
700	600
100	150
400	180
700	550
100	110
400	120
400	110
100	100
100	200
700	300
100	120
100	120
700	700
400	400
400	600
400	500
400	500
100	150
100	140
700	350
700	600
100	200
100	150
100	100
700	750
400	300
700	750
700	800
