# Supplementary material for: Interplay of Agency and Ownership: The Intentional Binding and Rubber Hand Illusion Paradigm Combined
Source: PLoS One. 2014 Nov 4;9(11):e111967. doi: 10.1371/journal.pone.0111967 (PMC4219820; doi:10.1371/journal.pone.0111967)
Supplement: Datafile S1 — Individual raw data and scripts for preprocessing. (ZIP) [file pone.0111967.s001.zip › logfiles/RHIVP12_congruent_self.txt]

Actual	Estimated
100	150
100	120
700	200
400	180
400	300
700	650
100	180
400	200
100	110
400	250
400	300
400	250
100	100
100	100
100	110
100	110
400	200
400	300
700	700
700	750
700	720
100	200
400	400
700	750
700	700
400	450
700	200
400	300
100	150
700	200
700	700
100	110
400	300
400	250
400	350
400	500
700	400
700	700
700	650
100	110
700	650
700	700
100	200
100	150
100	130
