# Supplementary material for: Interplay of Agency and Ownership: The Intentional Binding and Rubber Hand Illusion Paradigm Combined
Source: PLoS One. 2014 Nov 4;9(11):e111967. doi: 10.1371/journal.pone.0111967 (PMC4219820; doi:10.1371/journal.pone.0111967)
Supplement: Datafile S1 — Individual raw data and scripts for preprocessing. (ZIP) [file pone.0111967.s001.zip › logfiles/RHIVP12_incongruent_other.txt]

Actual	Estimated
700	300
400	200
100	150
700	400
100	400
400	500
700	300
100	150
400	200
100	180
400	400
100	200
700	300
700	750
700	500
700	800
400	300
700	200
700	500
400	200
100	150
100	120
400	150
400	200
100	150
700	600
400	500
400	500
700	650
400	450
100	200
400	210
100	120
100	110
700	550
400	300
400	350
100	150
700	140
100	110
400	120
700	400
100	140
700	600
100	200
