# Supplementary material for: Interplay of Agency and Ownership: The Intentional Binding and Rubber Hand Illusion Paradigm Combined
Source: PLoS One. 2014 Nov 4;9(11):e111967. doi: 10.1371/journal.pone.0111967 (PMC4219820; doi:10.1371/journal.pone.0111967)
Supplement: Datafile S1 — Individual raw data and scripts for preprocessing. (ZIP) [file pone.0111967.s001.zip › logfiles/RHIVP12_incongruent_self.txt]

Actual	Estimated
100	100
700	600
100	200
400	400
400	350
700	750
400	150
400	300
400	350
100	120
100	110
400	450
100	110
400	160
100	100
700	700
700	500
400	300
700	680
100	200
400	300
700	700
700	650
100	150
700	600
700	400
700	200
400	300
400	200
400	400
700	600
700	550
100	120
100	110
100	100
700	600
400	400
100	200
100	120
700	350
100	120
400	300
700	550
400	400
100	200
