# Supplementary material for: Interplay of Agency and Ownership: The Intentional Binding and Rubber Hand Illusion Paradigm Combined
Source: PLoS One. 2014 Nov 4;9(11):e111967. doi: 10.1371/journal.pone.0111967 (PMC4219820; doi:10.1371/journal.pone.0111967)
Supplement: Datafile S1 — Individual raw data and scripts for preprocessing. (ZIP) [file pone.0111967.s001.zip › logfiles/RHIVP12_test.txt]

Actual	Estimated
100	350
700	650
100	200
400	500
700	750
100	450
400	700
700	800
100	400
400	550
100	300
700	400
700	700
100	200
100	180
400	350
400	300
400	250
700	650
400	550
100	300
400	400
700	600
400	400
100	200
700	750
700	550
400	300
400	250
700	450
100	150
700	400
400	150
700	500
100	150
400	300
700	600
400	400
100	150
400	250
100	100
100	100
700	400
700	500
100	150
