# Supplementary material for: Interplay of Agency and Ownership: The Intentional Binding and Rubber Hand Illusion Paradigm Combined
Source: PLoS One. 2014 Nov 4;9(11):e111967. doi: 10.1371/journal.pone.0111967 (PMC4219820; doi:10.1371/journal.pone.0111967)
Supplement: Datafile S1 — Individual raw data and scripts for preprocessing. (ZIP) [file pone.0111967.s001.zip › logfiles/RHIVP13_congruent_other.txt]

Actual	Estimated
700	500
100	400
400	500
700	800
100	700
400	600
100	900
700	400
100	150
700	200
400	400
700	400
100	150
400	100
400	300
400	200
100	80
700	550
100	100
100	50
100	50
100	50
400	200
100	80
700	300
400	500
100	100
400	100
400	300
700	600
100	50
700	250
400	100
400	300
700	200
400	80
100	80
700	300
400	100
100	50
700	50
700	300
700	150
400	100
700	450
