# Supplementary material for: Interplay of Agency and Ownership: The Intentional Binding and Rubber Hand Illusion Paradigm Combined
Source: PLoS One. 2014 Nov 4;9(11):e111967. doi: 10.1371/journal.pone.0111967 (PMC4219820; doi:10.1371/journal.pone.0111967)
Supplement: Datafile S1 — Individual raw data and scripts for preprocessing. (ZIP) [file pone.0111967.s001.zip › logfiles/RHIVP13_congruent_self.txt]

Actual	Estimated
400	50
100	50
100	50
700	100
400	100
700	150
400	80
100	50
400	100
700	200
400	100
700	300
100	80
700	350
100	50
100	50
100	80
100	50
700	200
100	50
700	300
700	350
400	200
700	400
400	300
100	80
400	150
400	150
700	300
400	150
100	50
100	80
400	150
100	80
700	300
400	80
700	400
400	150
700	300
100	50
400	200
100	80
400	150
700	200
700	350
