# Supplementary material for: Interplay of Agency and Ownership: The Intentional Binding and Rubber Hand Illusion Paradigm Combined
Source: PLoS One. 2014 Nov 4;9(11):e111967. doi: 10.1371/journal.pone.0111967 (PMC4219820; doi:10.1371/journal.pone.0111967)
Supplement: Datafile S1 — Individual raw data and scripts for preprocessing. (ZIP) [file pone.0111967.s001.zip › logfiles/RHIVP13_incongruent_other.txt]

Actual	Estimated
400	400
100	300
100	300
100	250
400	500
100	450
400	550
700	650
700	800
400	600
100	300
400	400
100	300
700	250
400	400
700	600
100	200
100	100
700	300
700	600
700	700
700	800
400	600
100	600
100	400
100	250
700	550
400	400
400	600
400	500
400	500
400	600
700	700
100	200
700	800
700	900
700	900
400	700
400	800
100	400
400	600
100	200
100	50
700	500
700	700
