# Supplementary material for: Interplay of Agency and Ownership: The Intentional Binding and Rubber Hand Illusion Paradigm Combined
Source: PLoS One. 2014 Nov 4;9(11):e111967. doi: 10.1371/journal.pone.0111967 (PMC4219820; doi:10.1371/journal.pone.0111967)
Supplement: Datafile S1 — Individual raw data and scripts for preprocessing. (ZIP) [file pone.0111967.s001.zip › logfiles/RHIVP13_incongruent_self.txt]

Actual	Estimated
100	100
400	200
700	500
400	200
100	150
700	600
100	200
700	550
400	400
700	600
700	700
700	800
100	150
400	200
700	250
100	100
400	300
700	400
100	100
700	500
400	200
400	550
100	200
400	300
700	400
100	200
100	250
700	150
400	300
100	150
400	200
400	200
100	150
100	100
400	250
100	200
400	300
700	500
100	150
700	400
700	600
400	200
700	600
100	150
400	250
