# Supplementary material for: Interplay of Agency and Ownership: The Intentional Binding and Rubber Hand Illusion Paradigm Combined
Source: PLoS One. 2014 Nov 4;9(11):e111967. doi: 10.1371/journal.pone.0111967 (PMC4219820; doi:10.1371/journal.pone.0111967)
Supplement: Datafile S1 — Individual raw data and scripts for preprocessing. (ZIP) [file pone.0111967.s001.zip › logfiles/RHIVP13_test.txt]

Actual	Estimated
700	700
400	300
400	400
100	150
700	600
400	500
100	200
100	80
100	100
700	150
400	400
700	600
400	450
100	150
700	700
100	150
700	500
100	200
400	400
700	800
100	150
700	500
100	100
400	200
100	100
400	400
700	650
100	150
100	100
700	600
100	200
700	700
400	400
100	150
400	400
400	350
400	300
100	100
700	600
400	400
400	200
700	250
700	300
400	500
700	600
