# Supplementary material for: Interplay of Agency and Ownership: The Intentional Binding and Rubber Hand Illusion Paradigm Combined
Source: PLoS One. 2014 Nov 4;9(11):e111967. doi: 10.1371/journal.pone.0111967 (PMC4219820; doi:10.1371/journal.pone.0111967)
Supplement: Datafile S1 — Individual raw data and scripts for preprocessing. (ZIP) [file pone.0111967.s001.zip › logfiles/RHIVP14_congruent_other.txt]

Actual	Estimated
100	100
100	60
700	400
700	500
700	760
100	120
100	200
100	110
700	430
400	120
400	430
400	360
100	200
700	740
700	760
400	480
700	330
400	200
700	400
100	100
100	100
100	150
400	180
700	690
100	200
400	340
100	400
400	360
400	280
700	400
100	200
400	230
100	300
700	480
100	180
400	210
700	200
400	250
700	780
400	240
400	190
700	240
400	260
700	580
100	260
