# Supplementary material for: Interplay of Agency and Ownership: The Intentional Binding and Rubber Hand Illusion Paradigm Combined
Source: PLoS One. 2014 Nov 4;9(11):e111967. doi: 10.1371/journal.pone.0111967 (PMC4219820; doi:10.1371/journal.pone.0111967)
Supplement: Datafile S1 — Individual raw data and scripts for preprocessing. (ZIP) [file pone.0111967.s001.zip › logfiles/RHIVP14_congruent_self.txt]

Actual	Estimated
400	200
700	580
400	180
100	210
100	230
700	460
400	230
100	190
700	280
700	490
400	205
400	310
700	390
400	250
700	320
700	350
700	530
100	240
400	260
700	210
100	200
100	200
100	200
700	260
100	210
100	230
100	250
400	310
400	420
400	560
700	480
400	310
100	310
400	395
400	300
700	620
400	400
100	320
100	320
700	350
100	330
400	310
700	290
100	300
700	480
