# Supplementary material for: Interplay of Agency and Ownership: The Intentional Binding and Rubber Hand Illusion Paradigm Combined
Source: PLoS One. 2014 Nov 4;9(11):e111967. doi: 10.1371/journal.pone.0111967 (PMC4219820; doi:10.1371/journal.pone.0111967)
Supplement: Datafile S1 — Individual raw data and scripts for preprocessing. (ZIP) [file pone.0111967.s001.zip › logfiles/RHIVP14_incongruent_other.txt]

Actual	Estimated
100	30
100	20
100	15
400	60
100	20
400	30
400	60
400	60
400	25
100	15
100	8
400	60
700	80
400	60
700	160
100	30
700	120
400	80
700	420
100	80
100	40
400	40
400	30
700	120
100	20
100	20
700	80
700	140
700	110
400	90
700	80
700	80
400	60
400	40
400	40
700	40
100	10
100	20
700	60
700	80
100	60
700	120
700	90
400	220
100	90
