# Supplementary material for: Interplay of Agency and Ownership: The Intentional Binding and Rubber Hand Illusion Paradigm Combined
Source: PLoS One. 2014 Nov 4;9(11):e111967. doi: 10.1371/journal.pone.0111967 (PMC4219820; doi:10.1371/journal.pone.0111967)
Supplement: Datafile S1 — Individual raw data and scripts for preprocessing. (ZIP) [file pone.0111967.s001.zip › logfiles/RHIVP14_incongruent_self.txt]

Actual	Estimated
400	200
100	100
700	510
700	360
100	120
700	760
400	400
700	400
100	200
700	610
100	380
100	80
100	120
100	60
100	60
700	420
400	360
100	80
400	130
400	110
100	50
400	110
700	380
100	150
100	80
100	60
400	80
100	60
700	140
700	200
700	120
700	110
400	110
700	180
400	120
400	120
400	120
100	100
700	480
400	280
400	210
700	180
400	160
700	410
400	230
