# Supplementary material for: Interplay of Agency and Ownership: The Intentional Binding and Rubber Hand Illusion Paradigm Combined
Source: PLoS One. 2014 Nov 4;9(11):e111967. doi: 10.1371/journal.pone.0111967 (PMC4219820; doi:10.1371/journal.pone.0111967)
Supplement: Datafile S1 — Individual raw data and scripts for preprocessing. (ZIP) [file pone.0111967.s001.zip › logfiles/RHIVP14_test.txt]

Actual	Estimated
700	480
100	230
400	720
700	810
100	160
700	720
400	120
400	120
100	80
400	200
100	160
100	60
400	740
100	150
700	780
100	240
400	530
700	790
700	615
400	600
700	760
400	490
100	140
400	460
100	200
700	510
400	630
400	680
100	120
100	100
700	800
700	980
400	500
100	130
700	720
400	510
100	380
700	900
400	470
100	180
700	780
700	720
400	420
700	610
100	100
