# Supplementary material for: Interplay of Agency and Ownership: The Intentional Binding and Rubber Hand Illusion Paradigm Combined
Source: PLoS One. 2014 Nov 4;9(11):e111967. doi: 10.1371/journal.pone.0111967 (PMC4219820; doi:10.1371/journal.pone.0111967)
Supplement: Datafile S1 — Individual raw data and scripts for preprocessing. (ZIP) [file pone.0111967.s001.zip › logfiles/RHIVP15_congruent_other.txt]

Actual	Estimated
700	600
700	600
100	500
400	400
100	80
700	300
700	300
100	100
400	300
100	70
100	40
400	110
100	90
100	100
400	180
700	300
700	300
400	240
400	150
100	70
100	50
400	140
700	450
700	300
400	200
700	500
700	300
700	300
100	70
700	200
400	200
400	70
400	70
400	80
700	340
100	40
400	100
700	200
700	200
100	70
100	40
100	70
400	130
400	200
100	60
