# Supplementary material for: Interplay of Agency and Ownership: The Intentional Binding and Rubber Hand Illusion Paradigm Combined
Source: PLoS One. 2014 Nov 4;9(11):e111967. doi: 10.1371/journal.pone.0111967 (PMC4219820; doi:10.1371/journal.pone.0111967)
Supplement: Datafile S1 — Individual raw data and scripts for preprocessing. (ZIP) [file pone.0111967.s001.zip › logfiles/RHIVP15_congruent_self.txt]

Actual	Estimated
100	40
700	240
700	400
100	70
100	50
100	100
700	330
400	120
700	350
400	300
700	400
100	90
100	50
100	40
700	150
400	120
400	120
700	200
700	350
100	70
700	280
700	130
100	60
400	100
400	150
400	180
400	90
400	110
700	160
700	320
100	50
100	40
100	70
100	50
100	50
400	80
400	110
400	100
700	200
400	200
400	180
100	50
400	100
700	90
700	150
