# Supplementary material for: Interplay of Agency and Ownership: The Intentional Binding and Rubber Hand Illusion Paradigm Combined
Source: PLoS One. 2014 Nov 4;9(11):e111967. doi: 10.1371/journal.pone.0111967 (PMC4219820; doi:10.1371/journal.pone.0111967)
Supplement: Datafile S1 — Individual raw data and scripts for preprocessing. (ZIP) [file pone.0111967.s001.zip › logfiles/RHIVP15_incongruent_other.txt]

Actual	Estimated
700	400
100	50
100	50
100	90
700	760
700	500
400	250
400	250
700	600
100	80
700	600
400	100
700	750
400	190
100	90
400	250
100	110
700	400
100	50
700	500
100	60
400	100
100	80
700	400
400	230
400	400
400	300
100	40
100	40
700	300
700	400
400	300
400	200
100	60
700	190
400	280
700	600
100	40
700	300
100	40
700	350
100	40
400	230
400	110
400	200
