# Supplementary material for: Interplay of Agency and Ownership: The Intentional Binding and Rubber Hand Illusion Paradigm Combined
Source: PLoS One. 2014 Nov 4;9(11):e111967. doi: 10.1371/journal.pone.0111967 (PMC4219820; doi:10.1371/journal.pone.0111967)
Supplement: Datafile S1 — Individual raw data and scripts for preprocessing. (ZIP) [file pone.0111967.s001.zip › logfiles/RHIVP15_incongruent_self.txt]

Actual	Estimated
700	300
100	90
400	150
100	50
700	350
100	50
700	450
100	40
400	200
700	400
400	300
400	300
400	280
100	70
700	160
700	300
400	250
700	300
400	200
100	60
700	400
700	500
100	40
700	250
400	200
700	160
700	250
700	250
100	40
400	110
100	40
100	30
100	30
400	60
400	100
100	60
100	50
400	100
400	120
400	120
700	300
400	280
100	40
100	40
700	100
