# Supplementary material for: Interplay of Agency and Ownership: The Intentional Binding and Rubber Hand Illusion Paradigm Combined
Source: PLoS One. 2014 Nov 4;9(11):e111967. doi: 10.1371/journal.pone.0111967 (PMC4219820; doi:10.1371/journal.pone.0111967)
Supplement: Datafile S1 — Individual raw data and scripts for preprocessing. (ZIP) [file pone.0111967.s001.zip › logfiles/RHIVP15_test.txt]

Actual	Estimated
100	110
100	100
100	100
100	110
400	650
700	800
400	300
400	400
700	650
700	600
700	600
100	100
100	100
700	800
700	650
100	170
100	150
100	140
400	600
100	180
700	470
400	300
400	300
700	500
400	230
700	750
700	750
400	300
400	290
100	90
400	450
400	450
100	240
100	100
700	550
100	110
700	700
400	600
400	400
400	350
700	350
700	550
400	230
100	130
700	600
