# Supplementary material for: Interplay of Agency and Ownership: The Intentional Binding and Rubber Hand Illusion Paradigm Combined
Source: PLoS One. 2014 Nov 4;9(11):e111967. doi: 10.1371/journal.pone.0111967 (PMC4219820; doi:10.1371/journal.pone.0111967)
Supplement: Datafile S1 — Individual raw data and scripts for preprocessing. (ZIP) [file pone.0111967.s001.zip › logfiles/RHIVP16_congruent_other.txt]

Actual	Estimated
700	100
700	50
700	50
700	150
700	100
100	0
700	50
700	150
100	200
400	50
400	30
100	0
100	0
400	0
700	150
700	150
400	100
100	50
400	50
700	50
100	20
700	150
700	100
100	50
100	50
400	0
400	0
100	0
700	50
400	100
400	50
100	50
400	100
100	100
100	100
100	150
400	200
400	100
700	150
100	100
400	120
700	120
100	70
400	70
400	70
