# Supplementary material for: Interplay of Agency and Ownership: The Intentional Binding and Rubber Hand Illusion Paradigm Combined
Source: PLoS One. 2014 Nov 4;9(11):e111967. doi: 10.1371/journal.pone.0111967 (PMC4219820; doi:10.1371/journal.pone.0111967)
Supplement: Datafile S1 — Individual raw data and scripts for preprocessing. (ZIP) [file pone.0111967.s001.zip › logfiles/RHIVP16_congruent_self.txt]

Actual	Estimated
100	0
100	0
100	0
700	150
700	150
100	100
100	150
400	100
700	100
400	150
400	100
700	250
100	100
100	150
400	100
400	100
400	100
700	250
700	300
700	200
400	100
700	100
100	50
400	50
100	50
100	50
400	50
400	100
400	100
700	150
400	100
400	100
100	150
700	150
400	100
400	100
700	100
700	100
700	150
100	100
700	100
700	150
100	0
100	50
100	100
