# Supplementary material for: Interplay of Agency and Ownership: The Intentional Binding and Rubber Hand Illusion Paradigm Combined
Source: PLoS One. 2014 Nov 4;9(11):e111967. doi: 10.1371/journal.pone.0111967 (PMC4219820; doi:10.1371/journal.pone.0111967)
Supplement: Datafile S1 — Individual raw data and scripts for preprocessing. (ZIP) [file pone.0111967.s001.zip › logfiles/RHIVP16_incongruent_other.txt]

Actual	Estimated
100	100
100	100
700	250
100	100
100	50
100	50
400	50
400	100
100	100
700	150
400	100
700	200
700	200
400	100
700	150
700	100
400	100
400	150
700	150
700	150
700	200
700	50
100	50
700	200
700	150
400	100
100	100
700	50
100	50
100	50
400	50
700	50
100	50
400	50
100	50
400	50
400	50
400	100
100	50
100	50
400	50
700	100
400	100
400	50
100	50
