# Supplementary material for: Interplay of Agency and Ownership: The Intentional Binding and Rubber Hand Illusion Paradigm Combined
Source: PLoS One. 2014 Nov 4;9(11):e111967. doi: 10.1371/journal.pone.0111967 (PMC4219820; doi:10.1371/journal.pone.0111967)
Supplement: Datafile S1 — Individual raw data and scripts for preprocessing. (ZIP) [file pone.0111967.s001.zip › logfiles/RHIVP16_test.txt]

Actual	Estimated
700	800
700	600
100	120
400	150
400	70
700	600
700	200
700	300
700	300
400	250
100	150
400	80
400	100
100	60
400	200
400	100
100	50
700	400
400	50
100	200
100	150
700	500
700	50
100	30
400	20
400	200
100	100
400	60
400	150
700	700
400	100
100	50
700	300
100	100
100	50
100	50
400	350
400	150
700	800
700	100
100	100
100	100
700	600
700	100
100	70
