# Supplementary material for: Interplay of Agency and Ownership: The Intentional Binding and Rubber Hand Illusion Paradigm Combined
Source: PLoS One. 2014 Nov 4;9(11):e111967. doi: 10.1371/journal.pone.0111967 (PMC4219820; doi:10.1371/journal.pone.0111967)
Supplement: Datafile S1 — Individual raw data and scripts for preprocessing. (ZIP) [file pone.0111967.s001.zip › logfiles/RHIVP17_congruent_other.txt]

Actual	Estimated
100	245
100	244
400	415
700	315
700	455
400	460
100	218
100	255
700	235
700	455
100	415
400	315
400	345
400	275
700	455
700	555
700	495
700	395
400	395
100	295
400	345
400	375
100	277
700	414
700	495
700	375
700	390
700	490
400	275
400	375
400	345
100	275
400	377
400	300
700	445
100	245
100	315
100	295
100	277
400	315
100	115
400	195
700	255
100	235
100	145
