# Supplementary material for: Interplay of Agency and Ownership: The Intentional Binding and Rubber Hand Illusion Paradigm Combined
Source: PLoS One. 2014 Nov 4;9(11):e111967. doi: 10.1371/journal.pone.0111967 (PMC4219820; doi:10.1371/journal.pone.0111967)
Supplement: Datafile S1 — Individual raw data and scripts for preprocessing. (ZIP) [file pone.0111967.s001.zip › logfiles/RHIVP17_congruent_self.txt]

Actual	Estimated
100	255
100	245
100	245
400	415
400	395
700	575
100	215
700	795
100	195
400	195
700	455
400	315
400	495
400	275
100	195
400	190
400	275
100	354
100	315
700	615
700	575
100	375
400	275
400	375
100	295
400	295
400	445
700	500
700	495
100	218
700	425
700	495
700	500
700	375
100	275
400	265
700	295
700	345
100	145
100	135
100	175
700	253
700	335
400	395
400	275
