# Supplementary material for: Interplay of Agency and Ownership: The Intentional Binding and Rubber Hand Illusion Paradigm Combined
Source: PLoS One. 2014 Nov 4;9(11):e111967. doi: 10.1371/journal.pone.0111967 (PMC4219820; doi:10.1371/journal.pone.0111967)
Supplement: Datafile S1 — Individual raw data and scripts for preprocessing. (ZIP) [file pone.0111967.s001.zip › logfiles/RHIVP17_incongruent_other.txt]

Actual	Estimated
400	235
400	345
400	375
700	495
100	325
400	395
100	275
100	345
400	375
100	445
400	315
400	395
700	445
700	475
400	415
400	395
700	400
100	215
700	295
100	195
700	415
700	445
100	275
400	375
400	275
700	415
100	115
700	315
700	495
400	375
400	325
100	375
700	415
100	245
400	235
700	435
100	225
700	325
100	215
700	415
100	335
400	225
700	335
100	215
100	195
