# Supplementary material for: Interplay of Agency and Ownership: The Intentional Binding and Rubber Hand Illusion Paradigm Combined
Source: PLoS One. 2014 Nov 4;9(11):e111967. doi: 10.1371/journal.pone.0111967 (PMC4219820; doi:10.1371/journal.pone.0111967)
Supplement: Datafile S1 — Individual raw data and scripts for preprocessing. (ZIP) [file pone.0111967.s001.zip › logfiles/RHIVP17_incongruent_self.txt]

Actual	Estimated
100	195
100	215
400	295
400	315
400	315
700	295
400	395
400	415
700	415
700	315
700	225
100	215
700	315
100	345
400	295
400	395
700	275
700	260
100	195
100	215
100	275
100	295
700	475
100	495
400	250
700	275
700	275
700	325
400	315
700	277
100	377
100	215
100	250
400	275
400	375
100	215
100	195
400	275
700	395
700	357
400	360
100	215
700	295
400	295
400	375
