# Supplementary material for: Interplay of Agency and Ownership: The Intentional Binding and Rubber Hand Illusion Paradigm Combined
Source: PLoS One. 2014 Nov 4;9(11):e111967. doi: 10.1371/journal.pone.0111967 (PMC4219820; doi:10.1371/journal.pone.0111967)
Supplement: Datafile S1 — Individual raw data and scripts for preprocessing. (ZIP) [file pone.0111967.s001.zip › logfiles/RHIVP17_test.txt]

Actual	Estimated
100	195
100	196
400	475
100	170
400	395
400	445
400	450
700	695
400	555
100	215
100	215
100	215
700	595
700	695
400	350
400	300
400	295
100	175
100	165
100	165
700	735
400	455
400	495
700	725
700	825
400	325
400	235
100	205
100	195
700	955
700	795
100	215
700	315
700	415
400	395
100	275
700	455
700	415
100	215
700	395
400	295
100	255
400	395
700	515
700	555
