# Supplementary material for: Interplay of Agency and Ownership: The Intentional Binding and Rubber Hand Illusion Paradigm Combined
Source: PLoS One. 2014 Nov 4;9(11):e111967. doi: 10.1371/journal.pone.0111967 (PMC4219820; doi:10.1371/journal.pone.0111967)
Supplement: Datafile S1 — Individual raw data and scripts for preprocessing. (ZIP) [file pone.0111967.s001.zip › logfiles/RHIVP18_congruent_other.txt]

Actual	Estimated
700	50
700	50
700	90
100	20
700	150
400	90
700	50
100	0
400	40
100	40
400	50
400	60
700	120
400	90
100	20
100	0
700	90
400	50
100	20
700	150
100	0
400	70
700	40
700	70
100	20
400	70
100	0
400	90
100	20
100	0
100	0
400	40
700	170
400	90
400	40
700	190
400	150
700	130
400	120
700	250
400	130
100	40
100	20
100	20
700	90
