# Supplementary material for: Interplay of Agency and Ownership: The Intentional Binding and Rubber Hand Illusion Paradigm Combined
Source: PLoS One. 2014 Nov 4;9(11):e111967. doi: 10.1371/journal.pone.0111967 (PMC4219820; doi:10.1371/journal.pone.0111967)
Supplement: Datafile S1 — Individual raw data and scripts for preprocessing. (ZIP) [file pone.0111967.s001.zip › logfiles/RHIVP18_congruent_self.txt]

Actual	Estimated
700	50
100	0
100	0
400	90
400	50
700	120
700	90
400	70
100	20
400	70
400	120
400	150
700	220
100	50
100	50
400	50
700	120
700	90
100	50
100	0
400	70
100	0
400	70
700	90
700	120
100	20
400	20
400	50
400	90
400	170
100	0
400	120
400	90
100	50
700	90
700	150
700	70
700	170
100	90
100	0
100	50
100	20
700	400
700	440
700	500
