# Supplementary material for: Interplay of Agency and Ownership: The Intentional Binding and Rubber Hand Illusion Paradigm Combined
Source: PLoS One. 2014 Nov 4;9(11):e111967. doi: 10.1371/journal.pone.0111967 (PMC4219820; doi:10.1371/journal.pone.0111967)
Supplement: Datafile S1 — Individual raw data and scripts for preprocessing. (ZIP) [file pone.0111967.s001.zip › logfiles/RHIVP18_incongruent_other.txt]

Actual	Estimated
700	100
100	50
700	300
400	190
100	90
400	150
100	90
700	430
700	550
100	120
700	150
700	150
100	90
700	190
400	150
100	90
100	70
700	400
400	350
400	150
100	120
400	250
700	500
400	250
700	120
400	300
100	190
400	250
700	150
400	90
700	50
100	40
400	70
700	70
100	100
100	20
100	50
100	0
400	50
700	120
400	150
400	230
700	430
100	120
400	230
