# Supplementary material for: Interplay of Agency and Ownership: The Intentional Binding and Rubber Hand Illusion Paradigm Combined
Source: PLoS One. 2014 Nov 4;9(11):e111967. doi: 10.1371/journal.pone.0111967 (PMC4219820; doi:10.1371/journal.pone.0111967)
Supplement: Datafile S1 — Individual raw data and scripts for preprocessing. (ZIP) [file pone.0111967.s001.zip › logfiles/RHIVP18_incongruent_self.txt]

Actual	Estimated
400	100
700	0
400	10
100	0
400	50
400	20
400	20
700	90
700	100
100	0
400	50
400	20
100	0
400	20
100	0
100	0
700	200
700	400
100	50
400	70
100	50
700	150
700	300
400	160
100	50
100	20
100	0
700	150
100	20
400	90
400	150
100	50
400	120
100	20
700	150
700	90
400	90
400	90
700	70
700	170
100	50
700	260
100	120
700	600
700	500
