# Supplementary material for: Interplay of Agency and Ownership: The Intentional Binding and Rubber Hand Illusion Paradigm Combined
Source: PLoS One. 2014 Nov 4;9(11):e111967. doi: 10.1371/journal.pone.0111967 (PMC4219820; doi:10.1371/journal.pone.0111967)
Supplement: Datafile S1 — Individual raw data and scripts for preprocessing. (ZIP) [file pone.0111967.s001.zip › logfiles/RHIVP18_test.txt]

Actual	Estimated
700	500
400	140
400	90
100	50
100	50
400	130
700	750
400	320
400	170
100	90
400	150
400	180
100	90
100	50
100	40
100	40
100	40
700	160
700	550
700	700
400	200
100	150
700	500
400	250
100	150
400	200
700	450
700	700
400	150
700	350
700	250
400	140
700	550
100	90
400	120
100	70
100	50
700	200
700	550
100	90
700	430
700	460
400	120
400	90
100	70
