# Supplementary material for: Interplay of Agency and Ownership: The Intentional Binding and Rubber Hand Illusion Paradigm Combined
Source: PLoS One. 2014 Nov 4;9(11):e111967. doi: 10.1371/journal.pone.0111967 (PMC4219820; doi:10.1371/journal.pone.0111967)
Supplement: Datafile S1 — Individual raw data and scripts for preprocessing. (ZIP) [file pone.0111967.s001.zip › logfiles/RHIVP19_congruent_other.txt]

Actual	Estimated
100	10
400	200
100	25
100	10
100	15
400	230
700	400
700	200
100	110
100	25
700	400
700	380
400	100
100	80
100	50
400	120
400	200
400	180
400	210
100	80
400	180
400	150
400	140
100	75
400	180
400	200
700	350
700	360
400	220
700	410
700	380
100	80
400	150
400	160
700	120
700	210
100	75
700	200
100	80
700	320
100	90
100	80
700	250
700	260
700	200
