# Supplementary material for: Interplay of Agency and Ownership: The Intentional Binding and Rubber Hand Illusion Paradigm Combined
Source: PLoS One. 2014 Nov 4;9(11):e111967. doi: 10.1371/journal.pone.0111967 (PMC4219820; doi:10.1371/journal.pone.0111967)
Supplement: Datafile S1 — Individual raw data and scripts for preprocessing. (ZIP) [file pone.0111967.s001.zip › logfiles/RHIVP19_congruent_self.txt]

Actual	Estimated
700	200
400	120
100	80
400	80
400	90
100	80
400	120
700	180
400	210
100	100
700	420
100	100
100	90
700	280
400	180
400	140
100	100
400	150
100	90
400	80
700	190
700	150
700	140
100	90
100	85
400	90
700	250
400	275
700	280
400	110
700	160
100	130
700	200
100	110
100	100
100	90
700	110
400	115
400	110
100	90
700	180
700	200
400	150
700	160
100	120
