# Supplementary material for: Interplay of Agency and Ownership: The Intentional Binding and Rubber Hand Illusion Paradigm Combined
Source: PLoS One. 2014 Nov 4;9(11):e111967. doi: 10.1371/journal.pone.0111967 (PMC4219820; doi:10.1371/journal.pone.0111967)
Supplement: Datafile S1 — Individual raw data and scripts for preprocessing. (ZIP) [file pone.0111967.s001.zip › logfiles/RHIVP19_incongruent_other.txt]

Actual	Estimated
100	150
700	250
400	160
700	240
400	150
400	150
700	380
700	250
700	300
400	160
100	110
400	180
700	250
100	120
100	100
700	200
100	100
700	180
400	160
400	130
400	125
100	100
400	120
400	180
100	110
700	340
100	160
700	380
700	360
100	120
700	250
400	230
400	180
100	110
100	100
700	100
400	200
400	220
700	250
100	120
400	210
700	380
100	120
100	150
100	120
