# Supplementary material for: Interplay of Agency and Ownership: The Intentional Binding and Rubber Hand Illusion Paradigm Combined
Source: PLoS One. 2014 Nov 4;9(11):e111967. doi: 10.1371/journal.pone.0111967 (PMC4219820; doi:10.1371/journal.pone.0111967)
Supplement: Datafile S1 — Individual raw data and scripts for preprocessing. (ZIP) [file pone.0111967.s001.zip › logfiles/RHIVP19_incongruent_self.txt]

Actual	Estimated
400	250
100	160
700	260
400	250
700	310
400	280
700	300
700	380
100	150
100	140
100	110
700	280
100	140
700	310
400	200
700	280
100	140
400	200
100	110
400	110
700	180
400	160
400	175
100	110
400	110
100	100
100	100
700	100
100	90
400	100
700	180
100	120
700	280
100	200
100	160
400	200
400	150
400	150
400	160
100	110
700	230
700	250
400	210
700	230
700	250
