# Supplementary material for: Interplay of Agency and Ownership: The Intentional Binding and Rubber Hand Illusion Paradigm Combined
Source: PLoS One. 2014 Nov 4;9(11):e111967. doi: 10.1371/journal.pone.0111967 (PMC4219820; doi:10.1371/journal.pone.0111967)
Supplement: Datafile S1 — Individual raw data and scripts for preprocessing. (ZIP) [file pone.0111967.s001.zip › logfiles/RHIVP19_test.txt]

Actual	Estimated
700	725
400	480
700	500
400	350
100	100
400	200
400	190
700	600
400	350
400	120
700	500
700	720
400	340
400	210
700	480
100	95
400	390
100	120
100	115
700	440
400	500
700	710
400	408
100	150
700	310
100	125
100	110
400	470
100	200
100	180
400	440
700	700
400	390
100	180
700	690
700	410
100	130
100	128
100	125
400	415
700	450
700	450
700	420
100	180
100	175
