# Supplementary material for: Interplay of Agency and Ownership: The Intentional Binding and Rubber Hand Illusion Paradigm Combined
Source: PLoS One. 2014 Nov 4;9(11):e111967. doi: 10.1371/journal.pone.0111967 (PMC4219820; doi:10.1371/journal.pone.0111967)
Supplement: Datafile S1 — Individual raw data and scripts for preprocessing. (ZIP) [file pone.0111967.s001.zip › logfiles/RHIVP20_congruent_other.txt]

Actual	Estimated
100	200
700	400
700	300
700	420
400	380
100	200
700	280
400	300
400	270
400	250
400	270
100	240
100	200
700	270
100	190
700	200
700	300
100	200
400	220
700	250
700	270
100	250
400	240
100	200
700	210
400	200
700	250
100	200
400	180
400	190
400	180
700	200
100	170
100	160
100	150
100	140
400	160
700	200
400	190
700	300
100	150
700	200
400	180
400	170
100	160
