# Supplementary material for: Interplay of Agency and Ownership: The Intentional Binding and Rubber Hand Illusion Paradigm Combined
Source: PLoS One. 2014 Nov 4;9(11):e111967. doi: 10.1371/journal.pone.0111967 (PMC4219820; doi:10.1371/journal.pone.0111967)
Supplement: Datafile S1 — Individual raw data and scripts for preprocessing. (ZIP) [file pone.0111967.s001.zip › logfiles/RHIVP20_congruent_self.txt]

Actual	Estimated
100	200
100	180
700	380
100	300
700	400
100	320
700	430
400	300
100	250
400	240
700	310
100	190
700	410
700	420
400	390
100	350
400	300
400	270
700	320
700	440
400	300
400	320
700	310
100	300
400	300
400	270
400	240
400	220
100	200
100	180
100	170
400	190
700	300
700	310
400	280
400	190
100	180
700	370
100	190
100	150
100	140
700	150
700	500
400	450
700	470
