# Supplementary material for: Interplay of Agency and Ownership: The Intentional Binding and Rubber Hand Illusion Paradigm Combined
Source: PLoS One. 2014 Nov 4;9(11):e111967. doi: 10.1371/journal.pone.0111967 (PMC4219820; doi:10.1371/journal.pone.0111967)
Supplement: Datafile S1 — Individual raw data and scripts for preprocessing. (ZIP) [file pone.0111967.s001.zip › logfiles/RHIVP20_incongruent_other.txt]

Actual	Estimated
100	200
700	300
100	250
100	200
400	180
400	150
700	200
400	170
400	180
700	200
700	220
400	190
100	160
400	170
700	210
400	240
400	230
100	200
100	160
700	190
100	150
700	600
100	200
100	190
100	150
100	140
400	140
700	200
700	500
100	150
700	400
700	500
700	600
400	400
400	350
700	380
700	400
400	370
400	360
700	400
100	190
100	180
400	170
400	160
100	150
