# Supplementary material for: Interplay of Agency and Ownership: The Intentional Binding and Rubber Hand Illusion Paradigm Combined
Source: PLoS One. 2014 Nov 4;9(11):e111967. doi: 10.1371/journal.pone.0111967 (PMC4219820; doi:10.1371/journal.pone.0111967)
Supplement: Datafile S1 — Individual raw data and scripts for preprocessing. (ZIP) [file pone.0111967.s001.zip › logfiles/RHIVP20_incongruent_self.txt]

Actual	Estimated
700	400
100	200
400	380
700	450
400	400
400	350
100	190
100	170
100	140
400	300
400	280
700	600
100	300
400	280
100	380
700	550
400	500
400	520
700	700
700	750
700	720
700	700
400	300
400	250
700	350
100	120
400	120
700	160
100	140
700	200
400	150
400	140
400	160
100	150
100	100
100	100
100	90
700	120
100	80
100	50
400	110
700	130
100	50
700	100
700	110
