# Supplementary material for: Interplay of Agency and Ownership: The Intentional Binding and Rubber Hand Illusion Paradigm Combined
Source: PLoS One. 2014 Nov 4;9(11):e111967. doi: 10.1371/journal.pone.0111967 (PMC4219820; doi:10.1371/journal.pone.0111967)
Supplement: Datafile S1 — Individual raw data and scripts for preprocessing. (ZIP) [file pone.0111967.s001.zip › logfiles/RHIVP20_test.txt]

Actual	Estimated
100	150
400	400
100	140
400	300
400	300
700	600
700	700
100	200
100	180
100	200
400	550
100	190
400	480
100	230
700	850
100	190
700	600
700	650
100	250
400	460
400	500
700	630
700	900
400	600
100	200
700	850
700	300
400	250
100	150
100	170
100	140
700	600
400	500
100	190
400	300
700	900
700	930
100	190
700	900
700	880
700	880
400	800
400	600
400	600
400	580
