# Supplementary material for: Interplay of Agency and Ownership: The Intentional Binding and Rubber Hand Illusion Paradigm Combined
Source: PLoS One. 2014 Nov 4;9(11):e111967. doi: 10.1371/journal.pone.0111967 (PMC4219820; doi:10.1371/journal.pone.0111967)
Supplement: Datafile S1 — Individual raw data and scripts for preprocessing. (ZIP) [file pone.0111967.s001.zip › logfiles/RHIVP21_congruent_self.txt]

Actual	Estimated
400	200
100	0
400	0
700	500
100	0
700	500
100	0
700	200
100	0
700	600
700	800
100	0
700	700
400	500
100	200
700	600
400	200
400	200
400	300
700	500
100	100
400	400
400	200
700	600
400	500
100	100
400	400
100	200
100	10
700	700
400	500
400	600
100	100
100	100
400	200
700	800
100	100
400	300
700	200
700	200
700	100
100	100
700	700
400	500
100	200
