# Supplementary material for: Interplay of Agency and Ownership: The Intentional Binding and Rubber Hand Illusion Paradigm Combined
Source: PLoS One. 2014 Nov 4;9(11):e111967. doi: 10.1371/journal.pone.0111967 (PMC4219820; doi:10.1371/journal.pone.0111967)
Supplement: Datafile S1 — Individual raw data and scripts for preprocessing. (ZIP) [file pone.0111967.s001.zip › logfiles/RHIVP21_incongruent_other.txt]

Actual	Estimated
400	200
700	500
400	300
100	200
100	200
400	400
700	500
400	500
100	300
100	200
400	400
400	300
100	400
400	200
700	700
700	800
400	600
100	300
100	400
400	600
400	300
700	800
700	900
100	200
400	400
700	800
700	500
100	300
700	600
400	400
700	500
400	500
400	600
100	300
700	400
700	600
700	400
100	200
100	100
700	500
100	500
700	600
100	300
400	300
100	100
