# Supplementary material for: Interplay of Agency and Ownership: The Intentional Binding and Rubber Hand Illusion Paradigm Combined
Source: PLoS One. 2014 Nov 4;9(11):e111967. doi: 10.1371/journal.pone.0111967 (PMC4219820; doi:10.1371/journal.pone.0111967)
Supplement: Datafile S1 — Individual raw data and scripts for preprocessing. (ZIP) [file pone.0111967.s001.zip › logfiles/RHIVP21_test.txt]

Actual	Estimated
700	900
700	500
400	400
400	500
100	200
700	800
100	250
400	430
400	500
400	500
700	650
100	200
700	700
400	500
400	300
700	600
400	400
100	100
700	500
700	800
400	300
100	100
700	600
100	100
700	500
100	200
100	100
100	100
100	130
400	450
100	150
400	400
700	700
700	900
100	150
400	300
100	100
700	600
700	700
400	500
100	200
400	600
100	200
400	400
700	800
