# Supplementary material for: Interplay of Agency and Ownership: The Intentional Binding and Rubber Hand Illusion Paradigm Combined
Source: PLoS One. 2014 Nov 4;9(11):e111967. doi: 10.1371/journal.pone.0111967 (PMC4219820; doi:10.1371/journal.pone.0111967)
Supplement: Datafile S1 — Individual raw data and scripts for preprocessing. (ZIP) [file pone.0111967.s001.zip › logfiles/RHIVP22_congruent_other.txt]

Actual	Estimated
400	300
400	200
400	200
700	300
400	300
700	600
400	600
100	100
700	700
700	300
100	100
400	500
700	800
100	200
700	600
400	250
100	100
100	80
700	600
100	80
400	350
700	650
700	850
100	100
100	80
700	600
400	200
400	400
100	100
100	150
100	100
400	250
400	450
100	150
100	150
700	500
400	500
400	600
700	700
700	800
700	900
700	100
400	150
100	80
100	80
