# Supplementary material for: Interplay of Agency and Ownership: The Intentional Binding and Rubber Hand Illusion Paradigm Combined
Source: PLoS One. 2014 Nov 4;9(11):e111967. doi: 10.1371/journal.pone.0111967 (PMC4219820; doi:10.1371/journal.pone.0111967)
Supplement: Datafile S1 — Individual raw data and scripts for preprocessing. (ZIP) [file pone.0111967.s001.zip › logfiles/RHIVP22_congruent_self.txt]

Actual	Estimated
700	600
100	200
100	150
100	150
400	300
700	700
100	200
100	150
700	800
100	100
400	300
700	700
100	150
400	500
400	600
700	800
700	850
400	850
400	200
400	200
100	100
700	600
400	100
100	50
700	500
400	300
100	50
400	300
700	500
100	200
100	100
100	100
700	500
400	600
700	800
700	900
700	1000
700	700
400	400
400	600
400	700
100	100
400	150
700	600
100	100
