# Supplementary material for: Interplay of Agency and Ownership: The Intentional Binding and Rubber Hand Illusion Paradigm Combined
Source: PLoS One. 2014 Nov 4;9(11):e111967. doi: 10.1371/journal.pone.0111967 (PMC4219820; doi:10.1371/journal.pone.0111967)
Supplement: Datafile S1 — Individual raw data and scripts for preprocessing. (ZIP) [file pone.0111967.s001.zip › logfiles/RHIVP22_incongruent_other.txt]

Actual	Estimated
400	250
700	600
100	200
100	250
700	700
100	200
400	300
100	150
400	350
100	100
400	600
100	100
400	700
700	900
400	600
700	1000
400	1000
700	1000
700	1000
400	900
100	150
700	800
400	300
100	400
100	150
700	850
700	1000
100	180
100	100
700	200
400	350
700	650
700	750
100	100
400	300
700	700
700	900
100	100
400	250
400	200
700	700
100	100
400	100
400	400
100	80
