# Supplementary material for: Interplay of Agency and Ownership: The Intentional Binding and Rubber Hand Illusion Paradigm Combined
Source: PLoS One. 2014 Nov 4;9(11):e111967. doi: 10.1371/journal.pone.0111967 (PMC4219820; doi:10.1371/journal.pone.0111967)
Supplement: Datafile S1 — Individual raw data and scripts for preprocessing. (ZIP) [file pone.0111967.s001.zip › logfiles/RHIVP22_incongruent_self.txt]

Actual	Estimated
700	900
100	60
400	300
100	80
100	90
400	300
700	900
100	150
400	600
400	800
400	900
700	1000
700	1000
100	100
100	150
400	500
400	600
700	1000
700	1000
400	800
100	150
700	900
700	1000
100	150
100	100
100	100
700	800
700	1000
700	1000
400	700
700	700
100	200
100	150
700	600
400	700
700	800
400	800
400	600
400	450
100	150
100	100
700	800
400	200
400	300
100	100
