# Supplementary material for: Interplay of Agency and Ownership: The Intentional Binding and Rubber Hand Illusion Paradigm Combined
Source: PLoS One. 2014 Nov 4;9(11):e111967. doi: 10.1371/journal.pone.0111967 (PMC4219820; doi:10.1371/journal.pone.0111967)
Supplement: Datafile S1 — Individual raw data and scripts for preprocessing. (ZIP) [file pone.0111967.s001.zip › logfiles/RHIVP22_test.txt]

Actual	Estimated
700	740
400	190
400	160
100	90
700	800
400	600
700	700
700	750
100	100
100	90
700	900
100	100
400	250
400	250
100	100
700	850
400	200
100	100
700	700
400	150
400	200
100	100
400	200
100	100
700	400
700	650
100	200
100	80
700	300
700	600
100	150
100	100
400	250
100	100
400	180
700	500
100	80
700	600
400	200
100	100
400	250
400	250
700	350
400	350
700	650
