# Supplementary material for: Interplay of Agency and Ownership: The Intentional Binding and Rubber Hand Illusion Paradigm Combined
Source: PLoS One. 2014 Nov 4;9(11):e111967. doi: 10.1371/journal.pone.0111967 (PMC4219820; doi:10.1371/journal.pone.0111967)
Supplement: Datafile S1 — Individual raw data and scripts for preprocessing. (ZIP) [file pone.0111967.s001.zip › logfiles/RHIVP23_congruent_other.txt]

Actual	Estimated
100	200
100	500
100	300
700	600
400	400
700	200
100	150
400	400
400	300
700	600
700	500
100	200
700	250
400	700
100	400
100	400
400	300
700	300
100	200
400	150
700	250
400	50
100	100
400	100
100	150
700	200
100	200
400	400
700	450
400	500
100	800
100	600
700	700
700	400
400	300
400	400
100	200
400	200
700	800
100	600
700	700
400	500
700	700
400	600
700	400
