# Supplementary material for: Interplay of Agency and Ownership: The Intentional Binding and Rubber Hand Illusion Paradigm Combined
Source: PLoS One. 2014 Nov 4;9(11):e111967. doi: 10.1371/journal.pone.0111967 (PMC4219820; doi:10.1371/journal.pone.0111967)
Supplement: Datafile S1 — Individual raw data and scripts for preprocessing. (ZIP) [file pone.0111967.s001.zip › logfiles/RHIVP23_congruent_self.txt]

Actual	Estimated
400	500
100	600
400	200
400	100
700	800
400	600
700	400
700	200
700	300
400	800
700	500
100	400
100	100
100	200
100	200
700	500
100	600
400	800
700	200
400	100
100	200
100	800
100	500
700	400
400	250
400	300
700	900
100	600
700	500
400	500
100	600
100	500
400	400
400	300
700	400
400	500
700	800
700	800
100	500
700	900
400	400
700	600
400	300
100	200
100	500
