# Supplementary material for: Interplay of Agency and Ownership: The Intentional Binding and Rubber Hand Illusion Paradigm Combined
Source: PLoS One. 2014 Nov 4;9(11):e111967. doi: 10.1371/journal.pone.0111967 (PMC4219820; doi:10.1371/journal.pone.0111967)
Supplement: Datafile S1 — Individual raw data and scripts for preprocessing. (ZIP) [file pone.0111967.s001.zip › logfiles/RHIVP23_incongruent_other.txt]

Actual	Estimated
400	800
400	600
400	500
700	500
700	400
700	500
100	200
400	200
700	300
700	600
100	700
100	200
700	500
400	600
400	200
400	100
100	300
100	500
400	600
700	700
700	800
400	900
700	600
400	700
100	400
700	300
100	500
100	200
700	100
700	100
400	300
100	400
700	200
100	200
100	200
700	400
100	300
100	400
100	500
400	600
100	500
700	500
400	600
400	500
400	500
