# Supplementary material for: Interplay of Agency and Ownership: The Intentional Binding and Rubber Hand Illusion Paradigm Combined
Source: PLoS One. 2014 Nov 4;9(11):e111967. doi: 10.1371/journal.pone.0111967 (PMC4219820; doi:10.1371/journal.pone.0111967)
Supplement: Datafile S1 — Individual raw data and scripts for preprocessing. (ZIP) [file pone.0111967.s001.zip › logfiles/RHIVP23_incongruent_self.txt]

Actual	Estimated
100	200
700	500
400	200
100	100
400	100
100	200
100	300
400	400
400	400
400	500
400	600
400	400
100	400
100	500
400	200
100	300
100	300
700	800
700	900
400	700
400	500
700	600
400	200
400	500
700	600
400	200
700	300
100	500
100	100
700	200
100	300
700	500
400	400
700	500
700	600
700	600
700	800
100	200
700	600
400	300
700	400
100	200
100	100
700	200
100	100
