# Supplementary material for: Interplay of Agency and Ownership: The Intentional Binding and Rubber Hand Illusion Paradigm Combined
Source: PLoS One. 2014 Nov 4;9(11):e111967. doi: 10.1371/journal.pone.0111967 (PMC4219820; doi:10.1371/journal.pone.0111967)
Supplement: Datafile S1 — Individual raw data and scripts for preprocessing. (ZIP) [file pone.0111967.s001.zip › logfiles/RHIVP23_test.txt]

Actual	Estimated
400	750
400	760
400	700
400	650
400	400
400	200
700	500
100	100
700	160
700	250
100	120
700	500
700	450
400	200
400	180
700	300
700	110
100	80
100	60
400	60
700	100
700	110
100	50
100	40
100	40
400	60
100	60
400	70
100	70
100	70
400	80
700	90
400	90
400	120
700	150
700	150
700	200
100	60
100	80
100	200
700	300
400	250
100	150
100	80
700	200
