# Supplementary material for: Interplay of Agency and Ownership: The Intentional Binding and Rubber Hand Illusion Paradigm Combined
Source: PLoS One. 2014 Nov 4;9(11):e111967. doi: 10.1371/journal.pone.0111967 (PMC4219820; doi:10.1371/journal.pone.0111967)
Supplement: Datafile S1 — Individual raw data and scripts for preprocessing. (ZIP) [file pone.0111967.s001.zip › logfiles/RHIVP26_congruent_other.txt]

Actual	Estimated
400	10
700	20
400	20
700	30
700	30
100	20
100	10
100	0
400	10
100	0
700	20
700	30
400	20
100	10
100	0
100	10
700	20
400	20
700	30
700	30
700	40
700	40
400	20
400	40
100	10
400	20
700	20
700	20
400	10
700	30
400	10
400	10
100	5
400	10
100	0
100	10
100	0
100	0
400	10
700	10
100	10
400	20
100	20
400	30
700	40
