# Supplementary material for: Interplay of Agency and Ownership: The Intentional Binding and Rubber Hand Illusion Paradigm Combined
Source: PLoS One. 2014 Nov 4;9(11):e111967. doi: 10.1371/journal.pone.0111967 (PMC4219820; doi:10.1371/journal.pone.0111967)
Supplement: Datafile S1 — Individual raw data and scripts for preprocessing. (ZIP) [file pone.0111967.s001.zip › logfiles/RHIVP26_incongruent_other.txt]

Actual	Estimated
700	20
700	20
400	10
100	5
100	5
400	10
700	20
700	30
400	20
700	30
100	15
700	20
100	5
400	5
700	20
100	0
400	10
100	0
400	10
100	5
400	10
400	5
700	10
400	20
700	20
400	10
400	10
400	5
100	0
700	10
100	10
100	5
400	5
400	20
700	20
100	10
100	10
700	20
700	10
100	10
700	20
400	20
100	20
100	20
700	30
