# Supplementary material for: Interplay of Agency and Ownership: The Intentional Binding and Rubber Hand Illusion Paradigm Combined
Source: PLoS One. 2014 Nov 4;9(11):e111967. doi: 10.1371/journal.pone.0111967 (PMC4219820; doi:10.1371/journal.pone.0111967)
Supplement: Datafile S1 — Individual raw data and scripts for preprocessing. (ZIP) [file pone.0111967.s001.zip › logfiles/RHIVP26_incongruent_self.txt]

Actual	Estimated
400	100
100	50
100	20
400	60
400	100
400	100
700	120
700	140
100	20
700	10
100	0
400	20
700	50
100	20
100	0
700	20
100	10
400	0
400	20
400	30
400	20
100	10
400	10
100	10
700	5
700	10
100	10
400	20
700	40
700	40
400	50
100	20
100	10
700	40
100	20
700	50
700	60
700	60
400	30
700	30
100	10
400	20
400	10
700	20
100	0
