# Supplementary material for: Interplay of Agency and Ownership: The Intentional Binding and Rubber Hand Illusion Paradigm Combined
Source: PLoS One. 2014 Nov 4;9(11):e111967. doi: 10.1371/journal.pone.0111967 (PMC4219820; doi:10.1371/journal.pone.0111967)
Supplement: Datafile S1 — Individual raw data and scripts for preprocessing. (ZIP) [file pone.0111967.s001.zip › logfiles/RHIVP26_test.txt]

Actual	Estimated
100	200
100	150
100	130
400	600
400	650
400	650
100	300
700	500
700	700
400	600
700	800
700	800
400	600
100	300
700	600
400	400
400	400
100	200
100	200
400	300
700	500
100	200
700	500
400	400
700	700
400	700
100	300
400	500
100	200
700	500
100	200
700	800
100	100
700	800
400	300
400	600
700	700
100	200
700	400
100	200
400	500
700	600
700	700
400	400
100	200
