# Supplementary material for: Interplay of Agency and Ownership: The Intentional Binding and Rubber Hand Illusion Paradigm Combined
Source: PLoS One. 2014 Nov 4;9(11):e111967. doi: 10.1371/journal.pone.0111967 (PMC4219820; doi:10.1371/journal.pone.0111967)
Supplement: Datafile S1 — Individual raw data and scripts for preprocessing. (ZIP) [file pone.0111967.s001.zip › logfiles/RHIVP27_congruent_other.txt]

Actual	Estimated
100	220
700	380
400	280
100	180
400	270
400	320
700	300
100	170
700	410
400	330
100	170
700	600
100	200
400	550
100	180
100	120
700	700
400	400
400	380
400	420
700	320
700	580
400	370
100	250
700	270
100	150
700	290
700	320
400	260
400	360
700	310
100	190
400	230
400	170
700	200
100	140
100	110
700	600
100	120
700	240
400	290
100	230
700	380
100	100
400	210
