# Supplementary material for: Interplay of Agency and Ownership: The Intentional Binding and Rubber Hand Illusion Paradigm Combined
Source: PLoS One. 2014 Nov 4;9(11):e111967. doi: 10.1371/journal.pone.0111967 (PMC4219820; doi:10.1371/journal.pone.0111967)
Supplement: Datafile S1 — Individual raw data and scripts for preprocessing. (ZIP) [file pone.0111967.s001.zip › logfiles/RHIVP27_congruent_self.txt]

Actual	Estimated
400	300
400	280
100	140
700	580
100	200
700	700
400	600
100	170
400	250
100	130
400	210
400	300
100	190
400	210
400	360
400	340
700	440
700	590
100	130
700	280
100	120
700	520
700	550
100	180
100	130
400	390
700	600
100	120
700	560
100	100
700	600
100	100
700	600
400	120
400	130
700	300
400	250
100	200
100	150
400	140
400	130
700	140
700	160
700	280
100	150
