# Supplementary material for: Interplay of Agency and Ownership: The Intentional Binding and Rubber Hand Illusion Paradigm Combined
Source: PLoS One. 2014 Nov 4;9(11):e111967. doi: 10.1371/journal.pone.0111967 (PMC4219820; doi:10.1371/journal.pone.0111967)
Supplement: Datafile S1 — Individual raw data and scripts for preprocessing. (ZIP) [file pone.0111967.s001.zip › logfiles/RHIVP27_incongruent_other.txt]

Actual	Estimated
700	300
100	150
100	130
700	350
100	110
700	600
700	650
400	580
400	400
700	520
100	110
400	200
100	90
100	80
100	80
700	190
100	100
700	400
700	450
100	150
400	300
700	600
400	500
700	700
400	500
400	300
400	28
100	130
700	480
400	370
400	350
400	400
100	150
400	200
700	490
400	410
700	620
400	400
100	130
100	90
700	240
100	80
400	200
100	90
700	250
