# Supplementary material for: Interplay of Agency and Ownership: The Intentional Binding and Rubber Hand Illusion Paradigm Combined
Source: PLoS One. 2014 Nov 4;9(11):e111967. doi: 10.1371/journal.pone.0111967 (PMC4219820; doi:10.1371/journal.pone.0111967)
Supplement: Datafile S1 — Individual raw data and scripts for preprocessing. (ZIP) [file pone.0111967.s001.zip › logfiles/RHIVP27_incongruent_self.txt]

Actual	Estimated
700	400
400	380
100	280
100	130
700	120
700	230
700	300
100	100
700	400
400	180
400	270
700	600
700	750
700	770
100	150
400	380
400	250
700	500
100	110
400	130
100	90
100	80
400	240
400	360
400	470
700	620
100	150
100	130
400	480
100	140
100	100
400	90
400	100
400	110
700	240
700	270
400	310
400	270
100	140
100	120
700	200
700	350
100	120
100	100
700	570
