# Supplementary material for: Interplay of Agency and Ownership: The Intentional Binding and Rubber Hand Illusion Paradigm Combined
Source: PLoS One. 2014 Nov 4;9(11):e111967. doi: 10.1371/journal.pone.0111967 (PMC4219820; doi:10.1371/journal.pone.0111967)
Supplement: Datafile S1 — Individual raw data and scripts for preprocessing. (ZIP) [file pone.0111967.s001.zip › logfiles/RHIVP27_test.txt]

Actual	Estimated
400	280
400	220
400	199
400	170
400	130
100	100
700	290
400	160
100	120
700	650
400	270
700	750
700	790
700	850
100	110
700	630
400	320
700	660
700	690
400	210
700	720
100	90
400	140
400	130
700	310
100	120
100	100
100	90
400	260
400	290
700	360
100	140
100	110
700	580
400	600
100	150
400	350
100	150
100	170
700	480
700	620
700	600
100	150
100	140
100	140
