# Supplementary material for: Interplay of Agency and Ownership: The Intentional Binding and Rubber Hand Illusion Paradigm Combined
Source: PLoS One. 2014 Nov 4;9(11):e111967. doi: 10.1371/journal.pone.0111967 (PMC4219820; doi:10.1371/journal.pone.0111967)
Supplement: Datafile S1 — Individual raw data and scripts for preprocessing. (ZIP) [file pone.0111967.s001.zip › logfiles/RHIVP28_congruent_other.txt]

Actual	Estimated
400	290
400	300
400	280
700	390
100	150
700	400
400	390
400	300
700	480
400	470
700	550
700	600
700	580
100	190
700	270
400	170
100	180
400	270
400	300
700	350
700	400
100	150
700	400
100	180
700	550
100	200
700	500
100	190
100	150
100	110
100	100
100	110
700	420
400	430
100	170
700	500
100	160
400	290
400	310
400	300
700	500
400	230
400	430
100	200
100	170
