# Supplementary material for: Interplay of Agency and Ownership: The Intentional Binding and Rubber Hand Illusion Paradigm Combined
Source: PLoS One. 2014 Nov 4;9(11):e111967. doi: 10.1371/journal.pone.0111967 (PMC4219820; doi:10.1371/journal.pone.0111967)
Supplement: Datafile S1 — Individual raw data and scripts for preprocessing. (ZIP) [file pone.0111967.s001.zip › logfiles/RHIVP28_congruent_self.txt]

Actual	Estimated
100	150
100	140
700	600
100	150
700	500
400	180
700	550
100	130
400	300
700	480
700	500
400	250
100	130
700	260
100	140
700	430
100	120
400	170
400	240
400	200
100	170
400	280
100	160
400	180
700	570
400	470
700	500
700	550
100	170
100	150
400	200
400	160
400	190
100	110
100	150
700	210
700	390
400	280
100	200
700	470
400	400
100	190
400	250
700	500
700	480
