# Supplementary material for: Interplay of Agency and Ownership: The Intentional Binding and Rubber Hand Illusion Paradigm Combined
Source: PLoS One. 2014 Nov 4;9(11):e111967. doi: 10.1371/journal.pone.0111967 (PMC4219820; doi:10.1371/journal.pone.0111967)
Supplement: Datafile S1 — Individual raw data and scripts for preprocessing. (ZIP) [file pone.0111967.s001.zip › logfiles/RHIVP28_incongruent_other.txt]

Actual	Estimated
400	250
700	450
700	500
400	300
400	320
700	350
400	330
100	120
400	310
700	380
100	180
400	290
400	350
400	200
100	130
700	590
400	500
400	450
100	180
700	600
700	700
700	710
700	780
100	150
700	730
100	190
700	600
400	400
100	100
400	380
100	120
100	150
100	110
700	500
700	700
400	450
700	680
100	180
100	130
100	120
700	590
400	600
100	170
100	180
400	300
