# Supplementary material for: Interplay of Agency and Ownership: The Intentional Binding and Rubber Hand Illusion Paradigm Combined
Source: PLoS One. 2014 Nov 4;9(11):e111967. doi: 10.1371/journal.pone.0111967 (PMC4219820; doi:10.1371/journal.pone.0111967)
Supplement: Datafile S1 — Individual raw data and scripts for preprocessing. (ZIP) [file pone.0111967.s001.zip › logfiles/RHIVP28_incongruent_self.txt]

Actual	Estimated
700	700
400	200
400	250
400	250
700	680
100	100
100	110
100	100
100	190
400	400
400	300
700	480
100	150
400	180
400	250
100	120
400	280
700	390
100	110
700	700
100	120
700	690
100	130
400	280
700	390
700	680
100	130
700	670
100	110
100	110
700	400
700	500
700	580
100	150
700	700
400	230
700	450
100	140
400	180
400	210
400	290
400	270
700	600
400	220
100	120
