# Supplementary material for: Interplay of Agency and Ownership: The Intentional Binding and Rubber Hand Illusion Paradigm Combined
Source: PLoS One. 2014 Nov 4;9(11):e111967. doi: 10.1371/journal.pone.0111967 (PMC4219820; doi:10.1371/journal.pone.0111967)
Supplement: Datafile S1 — Individual raw data and scripts for preprocessing. (ZIP) [file pone.0111967.s001.zip › logfiles/RHIVP28_test.txt]

Actual	Estimated
400	400
100	150
100	140
100	150
100	180
700	560
100	200
700	710
700	700
700	650
400	480
100	150
100	100
100	100
100	80
100	90
400	200
700	550
100	200
400	300
400	330
100	200
700	720
400	300
700	680
700	750
700	850
400	220
400	250
400	200
100	100
400	200
700	470
700	580
700	500
100	150
100	130
400	600
400	500
700	690
400	600
700	700
400	580
400	480
700	650
