# Supplementary material for: Interplay of Agency and Ownership: The Intentional Binding and Rubber Hand Illusion Paradigm Combined
Source: PLoS One. 2014 Nov 4;9(11):e111967. doi: 10.1371/journal.pone.0111967 (PMC4219820; doi:10.1371/journal.pone.0111967)
Supplement: Datafile S1 — Individual raw data and scripts for preprocessing. (ZIP) [file pone.0111967.s001.zip › logfiles/RHIVP29_test.txt]

Actual	Estimated
100	150
400	300
100	120
700	650
400	300
700	450
700	450
100	150
100	100
400	200
400	250
100	100
400	150
400	150
100	100
100	100
400	150
700	250
400	150
700	250
700	300
400	300
100	150
700	300
400	200
100	150
100	100
400	200
400	200
400	200
100	100
100	100
700	300
700	350
400	200
700	250
700	300
700	300
700	350
700	350
100	100
100	100
700	250
100	100
400	200
