# Supplementary material for: Interplay of Agency and Ownership: The Intentional Binding and Rubber Hand Illusion Paradigm Combined
Source: PLoS One. 2014 Nov 4;9(11):e111967. doi: 10.1371/journal.pone.0111967 (PMC4219820; doi:10.1371/journal.pone.0111967)
Supplement: Datafile S1 — Individual raw data and scripts for preprocessing. (ZIP) [file pone.0111967.s001.zip › logfiles/RHIVP30_congruent_other.txt]

Actual	Estimated
100	10
700	250
700	200
400	150
100	200
700	250
100	300
700	300
400	300
700	500
700	700
400	650
100	100
100	50
400	120
100	120
700	140
400	160
100	100
700	250
700	240
400	270
100	260
400	270
400	150
400	170
400	210
700	230
100	170
100	120
100	75
700	50
100	50
700	350
700	210
700	310
400	300
400	320
700	350
100	120
100	150
400	170
400	100
400	120
100	140
