# Supplementary material for: Interplay of Agency and Ownership: The Intentional Binding and Rubber Hand Illusion Paradigm Combined
Source: PLoS One. 2014 Nov 4;9(11):e111967. doi: 10.1371/journal.pone.0111967 (PMC4219820; doi:10.1371/journal.pone.0111967)
Supplement: Datafile S1 — Individual raw data and scripts for preprocessing. (ZIP) [file pone.0111967.s001.zip › logfiles/RHIVP30_congruent_self.txt]

Actual	Estimated
400	200
100	100
700	300
100	120
700	170
400	100
400	170
700	180
700	150
100	50
100	50
100	50
100	0
400	0
700	50
700	120
400	100
100	120
100	150
400	70
400	100
100	0
100	0
100	0
400	0
700	0
100	0
100	0
400	50
700	120
400	120
700	210
700	300
100	150
700	200
100	70
400	90
400	70
700	170
700	200
700	120
700	120
400	100
400	70
400	80
