# Supplementary material for: Interplay of Agency and Ownership: The Intentional Binding and Rubber Hand Illusion Paradigm Combined
Source: PLoS One. 2014 Nov 4;9(11):e111967. doi: 10.1371/journal.pone.0111967 (PMC4219820; doi:10.1371/journal.pone.0111967)
Supplement: Datafile S1 — Individual raw data and scripts for preprocessing. (ZIP) [file pone.0111967.s001.zip › logfiles/RHIVP30_incongruent_other.txt]

Actual	Estimated
700	220
700	300
100	100
700	100
100	50
400	50
400	70
100	50
100	50
700	70
400	100
400	120
400	120
400	200
100	220
100	150
100	100
400	150
700	100
700	120
700	350
400	170
700	100
400	100
700	300
400	300
700	120
100	100
100	75
100	75
400	100
400	100
400	120
700	200
100	220
700	220
400	150
100	70
400	90
700	200
100	100
100	100
700	100
700	170
100	270
