# Supplementary material for: Interplay of Agency and Ownership: The Intentional Binding and Rubber Hand Illusion Paradigm Combined
Source: PLoS One. 2014 Nov 4;9(11):e111967. doi: 10.1371/journal.pone.0111967 (PMC4219820; doi:10.1371/journal.pone.0111967)
Supplement: Datafile S1 — Individual raw data and scripts for preprocessing. (ZIP) [file pone.0111967.s001.zip › logfiles/RHIVP30_incongruent_self.txt]

Actual	Estimated
400	100
400	70
700	300
100	150
100	100
700	100
100	50
100	50
100	0
700	0
700	100
100	0
400	70
400	70
700	170
100	90
100	90
700	50
400	70
100	0
400	30
700	120
700	100
400	170
400	100
700	150
100	70
400	170
400	80
700	220
400	180
100	70
400	70
700	50
100	0
100	0
700	100
400	100
400	120
700	150
700	150
100	50
100	50
700	300
400	150
