# Supplementary material for: Interplay of Agency and Ownership: The Intentional Binding and Rubber Hand Illusion Paradigm Combined
Source: PLoS One. 2014 Nov 4;9(11):e111967. doi: 10.1371/journal.pone.0111967 (PMC4219820; doi:10.1371/journal.pone.0111967)
Supplement: Datafile S1 — Individual raw data and scripts for preprocessing. (ZIP) [file pone.0111967.s001.zip › logfiles/RHIVP30_test.txt]

Actual	Estimated
700	720
100	120
400	350
400	450
400	400
100	120
700	700
400	250
700	300
100	100
400	400
400	420
700	600
700	650
100	200
700	400
700	650
700	600
700	720
100	220
400	300
700	500
100	150
400	450
100	100
700	350
700	400
400	450
100	120
700	130
400	170
700	320
100	120
100	100
100	80
400	600
100	100
100	80
100	50
400	200
400	350
400	400
700	400
100	200
400	350
