# Supplementary material for: Interplay of Agency and Ownership: The Intentional Binding and Rubber Hand Illusion Paradigm Combined
Source: PLoS One. 2014 Nov 4;9(11):e111967. doi: 10.1371/journal.pone.0111967 (PMC4219820; doi:10.1371/journal.pone.0111967)
Supplement: Datafile S1 — Individual raw data and scripts for preprocessing. (ZIP) [file pone.0111967.s001.zip › logfiles/RHIVP31_test.txt]

Actual	Estimated
700	700
700	800
700	700
700	750
700	700
400	500
700	500
400	200
700	350
400	200
400	100
100	50
700	200
400	150
100	100
700	400
700	600
100	100
100	100
700	400
400	300
100	200
400	200
100	100
700	600
100	200
400	300
700	500
100	100
100	100
100	100
100	100
400	300
400	300
100	200
400	400
400	500
100	400
400	500
100	300
700	700
400	750
700	800
100	300
400	500
