# Supplementary material for: Interplay of Agency and Ownership: The Intentional Binding and Rubber Hand Illusion Paradigm Combined
Source: PLoS One. 2014 Nov 4;9(11):e111967. doi: 10.1371/journal.pone.0111967 (PMC4219820; doi:10.1371/journal.pone.0111967)
Supplement: Datafile S1 — Individual raw data and scripts for preprocessing. (ZIP) [file pone.0111967.s001.zip › logfiles/RHIVP32_congruent_other.txt]

Actual	Estimated
700	450
400	75
400	150
100	50
400	200
100	50
100	25
700	400
100	25
400	100
700	200
100	75
100	25
700	400
400	200
100	50
700	250
400	300
100	25
700	50
400	150
700	500
100	50
400	25
700	500
400	150
700	550
700	100
100	25
100	50
700	300
400	200
400	200
100	75
100	25
700	350
400	250
400	250
400	400
100	25
700	300
100	50
400	100
700	200
700	150
