# Supplementary material for: Interplay of Agency and Ownership: The Intentional Binding and Rubber Hand Illusion Paradigm Combined
Source: PLoS One. 2014 Nov 4;9(11):e111967. doi: 10.1371/journal.pone.0111967 (PMC4219820; doi:10.1371/journal.pone.0111967)
Supplement: Datafile S1 — Individual raw data and scripts for preprocessing. (ZIP) [file pone.0111967.s001.zip › logfiles/RHIVP32_congruent_self.txt]

Actual	Estimated
400	50
400	50
100	25
400	200
100	25
700	500
100	50
400	200
700	150
400	100
700	100
700	500
400	100
100	50
100	25
700	200
700	300
100	50
400	100
400	50
400	100
700	450
400	100
700	450
700	600
100	25
700	150
100	50
700	500
400	100
100	50
400	100
700	250
100	25
400	150
100	50
700	250
400	100
400	150
700	400
100	250
100	25
100	50
700	250
100	25
