# Supplementary material for: Interplay of Agency and Ownership: The Intentional Binding and Rubber Hand Illusion Paradigm Combined
Source: PLoS One. 2014 Nov 4;9(11):e111967. doi: 10.1371/journal.pone.0111967 (PMC4219820; doi:10.1371/journal.pone.0111967)
Supplement: Datafile S1 — Individual raw data and scripts for preprocessing. (ZIP) [file pone.0111967.s001.zip › logfiles/RHIVP32_incongruent_other.txt]

Actual	Estimated
400	50
400	150
100	50
700	250
400	300
400	200
400	300
400	150
700	650
400	300
100	100
100	50
100	50
700	150
700	500
700	450
100	75
400	75
100	75
700	100
100	75
400	100
700	500
700	450
100	75
400	75
100	75
700	200
100	75
100	75
700	200
400	150
700	600
400	250
400	100
400	100
700	150
100	75
400	100
700	350
100	50
100	75
700	300
700	300
100	75
