# Supplementary material for: Interplay of Agency and Ownership: The Intentional Binding and Rubber Hand Illusion Paradigm Combined
Source: PLoS One. 2014 Nov 4;9(11):e111967. doi: 10.1371/journal.pone.0111967 (PMC4219820; doi:10.1371/journal.pone.0111967)
Supplement: Datafile S1 — Individual raw data and scripts for preprocessing. (ZIP) [file pone.0111967.s001.zip › logfiles/RHIVP32_incongruent_self.txt]

Actual	Estimated
100	75
700	200
100	75
400	75
100	75
400	100
700	500
700	500
700	700
100	75
700	400
100	75
100	75
700	350
700	150
400	100
100	75
400	75
400	75
700	250
700	100
100	75
100	50
400	100
700	250
700	450
400	100
400	75
100	50
700	250
400	150
100	50
400	150
400	150
400	200
100	50
700	250
400	100
700	300
700	250
100	50
100	50
400	100
100	100
400	150
