# Supplementary material for: Interplay of Agency and Ownership: The Intentional Binding and Rubber Hand Illusion Paradigm Combined
Source: PLoS One. 2014 Nov 4;9(11):e111967. doi: 10.1371/journal.pone.0111967 (PMC4219820; doi:10.1371/journal.pone.0111967)
Supplement: Datafile S1 — Individual raw data and scripts for preprocessing. (ZIP) [file pone.0111967.s001.zip › logfiles/RHIVP32_test.txt]

Actual	Estimated
100	120
700	600
700	550
700	550
400	100
700	400
100	100
100	100
700	450
400	150
700	550
100	150
100	100
400	250
100	100
400	300
100	100
700	700
400	300
700	150
700	200
100	100
700	300
400	100
400	100
100	75
400	100
100	50
700	250
100	75
100	50
400	150
400	150
700	250
400	300
100	150
700	500
400	200
400	150
700	600
700	400
100	100
400	250
100	100
400	250
