# Supplementary material for: Interplay of Agency and Ownership: The Intentional Binding and Rubber Hand Illusion Paradigm Combined
Source: PLoS One. 2014 Nov 4;9(11):e111967. doi: 10.1371/journal.pone.0111967 (PMC4219820; doi:10.1371/journal.pone.0111967)
Supplement: Datafile S1 — Individual raw data and scripts for preprocessing. (ZIP) [file pone.0111967.s001.zip › logfiles/RHIVP33_incongruent_other.txt]

Actual	Estimated
100	50
700	150
700	400
100	100
400	150
100	100
400	150
700	150
700	100
700	300
400	300
100	100
700	300
100	100
700	200
400	200
700	300
100	100
100	100
400	200
700	300
100	100
400	100
700	300
400	150
400	150
700	300
700	300
700	300
100	100
400	200
100	100
400	100
100	100
400	100
400	150
100	100
400	200
400	200
700	300
100	100
100	100
400	100
100	100
700	300
