# Supplementary material for: Interplay of Agency and Ownership: The Intentional Binding and Rubber Hand Illusion Paradigm Combined
Source: PLoS One. 2014 Nov 4;9(11):e111967. doi: 10.1371/journal.pone.0111967 (PMC4219820; doi:10.1371/journal.pone.0111967)
Supplement: Datafile S1 — Individual raw data and scripts for preprocessing. (ZIP) [file pone.0111967.s001.zip › logfiles/RHIVP33_test.txt]

Actual	Estimated
700	500
700	550
400	300
400	250
400	200
400	200
400	200
700	300
100	100
100	100
100	80
700	300
100	200
400	280
100	150
700	350
700	400
400	375
700	400
400	250
100	100
700	300
700	300
100	150
400	200
100	150
400	250
400	250
700	350
100	200
100	150
400	400
400	450
100	300
700	700
700	750
700	750
700	750
400	500
100	350
100	300
100	250
700	600
100	300
400	500
