# Supplementary material for: Interplay of Agency and Ownership: The Intentional Binding and Rubber Hand Illusion Paradigm Combined
Source: PLoS One. 2014 Nov 4;9(11):e111967. doi: 10.1371/journal.pone.0111967 (PMC4219820; doi:10.1371/journal.pone.0111967)
Supplement: Datafile S1 — Individual raw data and scripts for preprocessing. (ZIP) [file pone.0111967.s001.zip › logfiles/RHIVP34_congruent_other.txt]

Actual	Estimated
400	200
700	300
400	200
400	400
400	400
700	500
400	400
400	300
100	300
100	100
100	70
700	200
100	100
700	500
700	600
100	70
700	200
100	70
400	300
400	200
100	70
100	50
400	200
400	100
400	200
700	400
700	500
100	100
700	300
100	100
700	500
700	600
400	200
100	100
400	300
400	400
700	500
700	500
700	600
100	70
400	200
100	100
100	50
100	70
700	200
