# Supplementary material for: Interplay of Agency and Ownership: The Intentional Binding and Rubber Hand Illusion Paradigm Combined
Source: PLoS One. 2014 Nov 4;9(11):e111967. doi: 10.1371/journal.pone.0111967 (PMC4219820; doi:10.1371/journal.pone.0111967)
Supplement: Datafile S1 — Individual raw data and scripts for preprocessing. (ZIP) [file pone.0111967.s001.zip › logfiles/RHIVP34_incongruent_other.txt]

Actual	Estimated
400	100
100	50
700	400
400	30
400	100
700	500
700	200
100	20
100	20
700	100
400	60
400	200
100	30
700	100
700	500
700	400
100	60
400	100
100	50
400	100
400	200
100	70
100	50
100	50
400	70
100	50
700	300
100	30
700	300
400	200
700	100
400	200
700	400
700	500
400	300
400	600
100	50
100	50
100	30
100	30
700	200
400	100
700	200
400	500
700	600
