# Supplementary material for: Interplay of Agency and Ownership: The Intentional Binding and Rubber Hand Illusion Paradigm Combined
Source: PLoS One. 2014 Nov 4;9(11):e111967. doi: 10.1371/journal.pone.0111967 (PMC4219820; doi:10.1371/journal.pone.0111967)
Supplement: Datafile S1 — Individual raw data and scripts for preprocessing. (ZIP) [file pone.0111967.s001.zip › logfiles/RHIVP34_incongruent_self.txt]

Actual	Estimated
400	100
400	200
700	800
700	400
400	200
400	200
100	100
700	300
400	200
100	100
400	200
700	500
100	70
400	200
700	800
100	70
100	50
400	200
100	100
400	400
700	700
400	300
700	400
700	800
700	800
700	900
400	500
700	400
700	300
100	200
700	100
100	100
100	100
100	70
100	70
700	300
400	300
100	200
700	100
100	70
400	300
100	200
100	50
400	400
400	600
