# Supplementary material for: Interplay of Agency and Ownership: The Intentional Binding and Rubber Hand Illusion Paradigm Combined
Source: PLoS One. 2014 Nov 4;9(11):e111967. doi: 10.1371/journal.pone.0111967 (PMC4219820; doi:10.1371/journal.pone.0111967)
Supplement: Datafile S1 — Individual raw data and scripts for preprocessing. (ZIP) [file pone.0111967.s001.zip › logfiles/RHIVP34_test.txt]

Actual	Estimated
700	700
100	60
700	400
400	200
400	350
400	300
700	650
700	650
100	60
100	40
100	40
100	40
400	200
700	500
700	450
400	100
100	60
700	700
400	300
100	50
100	40
700	800
400	120
700	500
700	200
100	40
400	200
700	400
100	60
400	200
400	100
400	100
400	100
400	80
100	50
400	100
100	30
100	30
700	700
700	800
400	200
700	400
700	400
100	70
100	60
