# Supplementary material for: Interplay of Agency and Ownership: The Intentional Binding and Rubber Hand Illusion Paradigm Combined
Source: PLoS One. 2014 Nov 4;9(11):e111967. doi: 10.1371/journal.pone.0111967 (PMC4219820; doi:10.1371/journal.pone.0111967)
Supplement: Datafile S1 — Individual raw data and scripts for preprocessing. (ZIP) [file pone.0111967.s001.zip › logfiles/RHIVP35_congruent_other.txt]

Actual	Estimated
100	120
700	200
400	150
400	180
100	310
700	280
700	420
400	380
400	280
400	290
700	520
700	550
100	430
400	380
400	280
700	340
100	270
400	390
700	490
400	450
100	390
400	460
100	270
100	230
700	390
100	430
100	370
700	390
400	440
100	160
100	220
100	380
700	350
400	410
700	350
700	410
100	180
400	220
700	340
700	280
400	330
100	170
400	370
100	150
700	230
