# Supplementary material for: Interplay of Agency and Ownership: The Intentional Binding and Rubber Hand Illusion Paradigm Combined
Source: PLoS One. 2014 Nov 4;9(11):e111967. doi: 10.1371/journal.pone.0111967 (PMC4219820; doi:10.1371/journal.pone.0111967)
Supplement: Datafile S1 — Individual raw data and scripts for preprocessing. (ZIP) [file pone.0111967.s001.zip › logfiles/RHIVP35_congruent_self.txt]

Actual	Estimated
700	380
400	150
400	220
700	200
400	160
700	140
100	150
100	120
100	100
700	200
700	230
400	260
100	280
100	140
100	90
400	140
700	340
700	170
100	80
700	310
400	190
400	120
400	150
100	140
400	190
400	230
700	380
700	440
700	230
100	100
400	160
100	200
100	70
400	100
100	90
700	120
100	70
700	130
700	210
400	230
400	190
100	210
400	140
700	130
100	180
