# Supplementary material for: Interplay of Agency and Ownership: The Intentional Binding and Rubber Hand Illusion Paradigm Combined
Source: PLoS One. 2014 Nov 4;9(11):e111967. doi: 10.1371/journal.pone.0111967 (PMC4219820; doi:10.1371/journal.pone.0111967)
Supplement: Datafile S1 — Individual raw data and scripts for preprocessing. (ZIP) [file pone.0111967.s001.zip › logfiles/RHIVP35_incongruent_other.txt]

Actual	Estimated
700	120
400	160
400	140
100	200
700	220
400	230
400	170
100	280
700	310
700	290
400	250
100	270
700	360
700	380
700	320
400	350
400	140
100	120
100	90
400	100
400	140
700	120
100	80
400	200
700	240
400	260
100	100
700	90
100	80
100	100
100	70
700	100
100	130
400	140
700	160
400	180
400	200
400	230
100	280
100	130
100	100
700	120
700	180
100	210
700	240
