# Supplementary material for: Interplay of Agency and Ownership: The Intentional Binding and Rubber Hand Illusion Paradigm Combined
Source: PLoS One. 2014 Nov 4;9(11):e111967. doi: 10.1371/journal.pone.0111967 (PMC4219820; doi:10.1371/journal.pone.0111967)
Supplement: Datafile S1 — Individual raw data and scripts for preprocessing. (ZIP) [file pone.0111967.s001.zip › logfiles/RHIVP35_incongruent_self.txt]

Actual	Estimated
400	130
400	100
700	160
100	90
400	110
700	200
700	220
700	170
700	130
100	100
700	110
100	90
700	270
100	250
100	240
100	110
100	90
700	190
400	160
700	140
400	230
100	140
100	90
400	80
700	130
400	160
700	140
100	100
100	130
100	90
700	80
700	290
400	300
100	80
100	90
400	110
400	70
700	140
400	160
400	130
100	90
400	80
400	90
700	170
400	180
