# Supplementary material for: Interplay of Agency and Ownership: The Intentional Binding and Rubber Hand Illusion Paradigm Combined
Source: PLoS One. 2014 Nov 4;9(11):e111967. doi: 10.1371/journal.pone.0111967 (PMC4219820; doi:10.1371/journal.pone.0111967)
Supplement: Datafile S1 — Individual raw data and scripts for preprocessing. (ZIP) [file pone.0111967.s001.zip › logfiles/RHIVP35_test.txt]

Actual	Estimated
400	500
700	750
700	450
400	320
400	250
400	180
700	420
700	610
100	150
400	300
400	250
100	170
100	120
400	320
400	250
100	120
700	460
700	280
700	230
100	190
400	180
100	100
400	340
100	180
400	240
400	300
700	530
400	220
100	160
700	510
100	230
700	480
100	200
400	360
100	280
100	130
100	120
700	380
700	450
700	350
100	220
700	380
100	210
400	320
700	510
