# Supplementary material for: Interplay of Agency and Ownership: The Intentional Binding and Rubber Hand Illusion Paradigm Combined
Source: PLoS One. 2014 Nov 4;9(11):e111967. doi: 10.1371/journal.pone.0111967 (PMC4219820; doi:10.1371/journal.pone.0111967)
Supplement: Datafile S1 — Individual raw data and scripts for preprocessing. (ZIP) [file pone.0111967.s001.zip › logfiles/RHIVP36_congruent_other.txt]

Actual	Estimated
400	400
700	850
100	100
700	750
400	500
100	200
400	300
100	100
100	50
400	250
400	300
700	900
400	500
700	850
400	250
100	100
400	200
700	700
400	250
700	500
100	250
700	600
100	100
700	600
100	50
100	50
100	50
100	100
700	800
100	100
700	900
700	550
400	300
400	350
700	850
700	800
400	500
400	350
100	200
700	150
100	100
400	100
400	250
100	100
700	450
