# Supplementary material for: Interplay of Agency and Ownership: The Intentional Binding and Rubber Hand Illusion Paradigm Combined
Source: PLoS One. 2014 Nov 4;9(11):e111967. doi: 10.1371/journal.pone.0111967 (PMC4219820; doi:10.1371/journal.pone.0111967)
Supplement: Datafile S1 — Individual raw data and scripts for preprocessing. (ZIP) [file pone.0111967.s001.zip › logfiles/RHIVP36_congruent_self.txt]

Actual	Estimated
700	650
400	250
700	500
400	300
400	250
700	600
100	100
400	100
400	100
100	50
700	600
400	400
700	800
700	700
700	500
700	850
400	500
700	400
400	250
100	100
700	550
700	600
400	150
700	350
100	50
400	200
100	50
100	50
100	50
700	850
100	100
100	50
400	150
400	350
100	50
400	400
100	100
100	100
700	650
400	200
400	200
100	100
100	100
700	650
100	100
