# Supplementary material for: Interplay of Agency and Ownership: The Intentional Binding and Rubber Hand Illusion Paradigm Combined
Source: PLoS One. 2014 Nov 4;9(11):e111967. doi: 10.1371/journal.pone.0111967 (PMC4219820; doi:10.1371/journal.pone.0111967)
Supplement: Datafile S1 — Individual raw data and scripts for preprocessing. (ZIP) [file pone.0111967.s001.zip › logfiles/RHIVP36_incongruent_other.txt]

Actual	Estimated
400	300
700	600
100	50
400	150
400	50
100	50
700	300
400	200
700	400
700	650
400	350
400	250
700	700
700	750
400	400
400	450
700	650
100	100
100	50
700	200
100	100
700	650
100	150
400	300
100	100
700	700
400	500
100	100
700	650
700	500
100	100
100	50
400	150
400	300
100	50
700	450
100	200
100	150
700	800
700	700
400	500
400	300
100	50
100	50
400	100
