# Supplementary material for: Interplay of Agency and Ownership: The Intentional Binding and Rubber Hand Illusion Paradigm Combined
Source: PLoS One. 2014 Nov 4;9(11):e111967. doi: 10.1371/journal.pone.0111967 (PMC4219820; doi:10.1371/journal.pone.0111967)
Supplement: Datafile S1 — Individual raw data and scripts for preprocessing. (ZIP) [file pone.0111967.s001.zip › logfiles/RHIVP36_incongruent_self.txt]

Actual	Estimated
700	400
100	100
100	50
700	150
700	500
700	400
100	100
400	250
100	100
400	150
100	50
400	400
700	850
400	600
100	100
400	500
700	400
700	300
100	100
100	50
400	100
700	200
100	100
100	50
100	50
400	200
100	250
100	100
400	150
400	350
400	300
700	700
400	400
700	800
700	500
700	650
400	350
100	100
700	600
400	150
700	200
400	100
400	250
100	100
700	650
