# Supplementary material for: Interplay of Agency and Ownership: The Intentional Binding and Rubber Hand Illusion Paradigm Combined
Source: PLoS One. 2014 Nov 4;9(11):e111967. doi: 10.1371/journal.pone.0111967 (PMC4219820; doi:10.1371/journal.pone.0111967)
Supplement: Datafile S1 — Individual raw data and scripts for preprocessing. (ZIP) [file pone.0111967.s001.zip › logfiles/RHIVP36_test.txt]

Actual	Estimated
400	400
100	130
700	780
700	850
100	100
100	100
700	300
400	250
400	300
700	700
100	100
100	100
700	800
400	350
400	400
700	800
700	750
400	300
400	350
400	200
700	700
400	250
100	100
700	850
100	200
700	600
400	250
100	150
700	800
100	100
100	100
100	80
100	100
700	600
400	200
700	400
100	300
100	100
400	200
700	350
400	150
100	100
700	700
400	250
400	200
