# Supplementary material for: Interplay of Agency and Ownership: The Intentional Binding and Rubber Hand Illusion Paradigm Combined
Source: PLoS One. 2014 Nov 4;9(11):e111967. doi: 10.1371/journal.pone.0111967 (PMC4219820; doi:10.1371/journal.pone.0111967)
Supplement: Datafile S1 — Individual raw data and scripts for preprocessing. (ZIP) [file pone.0111967.s001.zip › logfiles/RHIVP37_congruent_other.txt]

Actual	Estimated
400	300
700	230
700	270
700	240
100	230
100	230
400	330
100	300
100	290
400	340
700	300
400	230
100	270
100	250
400	360
700	390
100	350
400	290
400	200
700	210
100	200
700	210
100	190
400	230
100	240
400	150
700	190
400	170
700	450
700	280
400	260
700	250
100	190
400	270
400	260
400	180
700	400
700	360
700	490
400	400
700	450
100	390
100	360
100	200
100	220
