# Supplementary material for: Interplay of Agency and Ownership: The Intentional Binding and Rubber Hand Illusion Paradigm Combined
Source: PLoS One. 2014 Nov 4;9(11):e111967. doi: 10.1371/journal.pone.0111967 (PMC4219820; doi:10.1371/journal.pone.0111967)
Supplement: Datafile S1 — Individual raw data and scripts for preprocessing. (ZIP) [file pone.0111967.s001.zip › logfiles/RHIVP37_congruent_self.txt]

Actual	Estimated
100	100
100	100
100	100
700	250
400	300
400	200
700	450
400	200
700	200
700	430
400	250
400	300
700	550
400	430
700	400
700	600
100	200
700	600
400	300
700	300
100	100
400	200
400	200
700	350
400	200
400	150
700	190
700	300
400	270
100	150
700	650
400	200
400	190
100	130
100	140
100	120
100	130
700	590
100	170
100	150
400	290
100	150
100	160
700	420
100	190
