# Supplementary material for: Interplay of Agency and Ownership: The Intentional Binding and Rubber Hand Illusion Paradigm Combined
Source: PLoS One. 2014 Nov 4;9(11):e111967. doi: 10.1371/journal.pone.0111967 (PMC4219820; doi:10.1371/journal.pone.0111967)
Supplement: Datafile S1 — Individual raw data and scripts for preprocessing. (ZIP) [file pone.0111967.s001.zip › logfiles/RHIVP37_incongruent_other.txt]

Actual	Estimated
100	200
400	300
700	430
700	450
700	750
100	230
700	310
700	470
100	410
100	230
700	700
400	260
400	300
100	250
700	300
700	650
100	200
400	230
400	240
400	240
700	700
400	690
100	220
700	260
700	650
400	260
700	390
400	260
100	200
700	690
700	450
400	400
100	200
100	190
100	150
100	150
100	220
400	200
100	200
400	100
400	250
400	200
100	220
400	230
700	480
