# Supplementary material for: Interplay of Agency and Ownership: The Intentional Binding and Rubber Hand Illusion Paradigm Combined
Source: PLoS One. 2014 Nov 4;9(11):e111967. doi: 10.1371/journal.pone.0111967 (PMC4219820; doi:10.1371/journal.pone.0111967)
Supplement: Datafile S1 — Individual raw data and scripts for preprocessing. (ZIP) [file pone.0111967.s001.zip › logfiles/RHIVP37_incongruent_self.txt]

Actual	Estimated
700	250
700	275
100	190
700	480
100	220
400	370
400	420
700	600
100	220
400	450
100	270
700	690
400	480
400	400
100	220
700	730
100	190
400	420
700	460
100	130
100	350
700	760
700	690
100	200
400	420
700	790
100	150
100	220
700	650
400	250
100	200
100	190
700	750
400	480
400	300
700	350
700	480
400	200
400	400
700	800
100	150
400	250
400	450
400	280
100	190
