# Supplementary material for: Interplay of Agency and Ownership: The Intentional Binding and Rubber Hand Illusion Paradigm Combined
Source: PLoS One. 2014 Nov 4;9(11):e111967. doi: 10.1371/journal.pone.0111967 (PMC4219820; doi:10.1371/journal.pone.0111967)
Supplement: Datafile S1 — Individual raw data and scripts for preprocessing. (ZIP) [file pone.0111967.s001.zip › logfiles/RHIVP37_test.txt]

Actual	Estimated
100	200
700	480
400	400
400	390
700	700
400	410
400	390
100	150
700	490
100	150
400	200
700	400
100	130
700	400
700	470
700	400
700	380
400	300
100	150
400	190
100	130
700	450
400	200
100	150
100	130
100	130
400	200
100	150
700	700
400	400
700	700
100	200
400	450
100	130
700	780
700	750
700	780
100	200
400	490
400	490
700	430
100	150
100	130
400	600
400	600
