# Supplementary material for: Interplay of Agency and Ownership: The Intentional Binding and Rubber Hand Illusion Paradigm Combined
Source: PLoS One. 2014 Nov 4;9(11):e111967. doi: 10.1371/journal.pone.0111967 (PMC4219820; doi:10.1371/journal.pone.0111967)
Supplement: Datafile S1 — Individual raw data and scripts for preprocessing. (ZIP) [file pone.0111967.s001.zip › logfiles/RHIVP38_incongruent_other.txt]

Actual	Estimated
100	100
400	350
700	400
100	100
400	200
100	100
400	150
100	100
400	400
400	200
700	100
700	150
100	100
700	650
400	200
400	300
700	500
400	300
700	750
100	200
100	100
100	100
400	400
100	100
700	300
400	500
700	400
400	300
700	750
700	600
700	700
100	100
400	200
400	300
100	100
700	600
400	400
100	100
100	100
700	400
700	200
100	100
400	400
700	700
100	200
