# Supplementary material for: Interplay of Agency and Ownership: The Intentional Binding and Rubber Hand Illusion Paradigm Combined
Source: PLoS One. 2014 Nov 4;9(11):e111967. doi: 10.1371/journal.pone.0111967 (PMC4219820; doi:10.1371/journal.pone.0111967)
Supplement: Datafile S1 — Individual raw data and scripts for preprocessing. (ZIP) [file pone.0111967.s001.zip › logfiles/RHIVP38_incongruent_self.txt]

Actual	Estimated
400	200
700	200
400	150
100	80
400	100
400	400
400	400
100	100
400	300
700	400
400	150
700	400
100	100
100	200
100	100
700	250
100	100
700	400
100	100
400	450
700	100
400	100
700	700
700	600
700	450
700	300
400	300
700	200
700	150
700	200
400	100
400	100
400	100
400	200
100	50
100	50
100	50
100	30
100	30
700	400
100	100
100	100
400	250
100	100
700	550
