# Supplementary material for: Interplay of Agency and Ownership: The Intentional Binding and Rubber Hand Illusion Paradigm Combined
Source: PLoS One. 2014 Nov 4;9(11):e111967. doi: 10.1371/journal.pone.0111967 (PMC4219820; doi:10.1371/journal.pone.0111967)
Supplement: Datafile S1 — Individual raw data and scripts for preprocessing. (ZIP) [file pone.0111967.s001.zip › logfiles/RHIVP38_test.txt]

Actual	Estimated
100	120
400	450
700	700
400	550
700	500
400	400
400	380
400	300
400	400
100	120
400	200
100	100
700	700
400	750
700	800
700	800
400	400
100	150
100	100
100	150
400	200
100	150
700	450
700	400
100	120
700	650
400	200
100	120
700	780
400	400
100	180
700	750
100	100
700	750
700	800
100	120
700	400
400	300
700	300
400	150
400	150
700	350
100	100
100	150
100	100
