# Supplementary material for: Interplay of Agency and Ownership: The Intentional Binding and Rubber Hand Illusion Paradigm Combined
Source: PLoS One. 2014 Nov 4;9(11):e111967. doi: 10.1371/journal.pone.0111967 (PMC4219820; doi:10.1371/journal.pone.0111967)
Supplement: Datafile S1 — Individual raw data and scripts for preprocessing. (ZIP) [file pone.0111967.s001.zip › major_analysis.m]

clear all; clc; close all;
%% Written by Niclas Braun, 2014
% This script contains all major analysis steps of the intentional binding, 
% questionnaire and proprioceptive drift, apart from the statistical analysis 

SUBJ = {'12','13','14','15','16','17','18','19','20','21','22','23','26','27','28','29','30','31','32','33','34','35','36','37','38'};


%% Analysis of proprioceptive drift:
% Please notice that our proprioceptive drift assessment was paper-based
% and we copied all the values by hand into the following 
% 3-dimensional matrix: 
proprioceptiveDrifts = [];

% The proprioceptive drift data has been stored into the 
% matrix in the following way:
% 1st dimension: Number of Subj
% 2nd dimension: Condition (congruent-self, congruent-other, 
%                          incongruent-self, incongruent-other)

proprioceptiveDrifts = [
8.60	5.80	1.80	-.30    % 12
6.70	6.70	6.10	5.30    % 13
2.70	5.10	-5.30	-8.10   % 14
3.20	1.20	-1.80	2.60    % 15
4.80	5.10	-6.30	-2.80   % 16
6.30	7.00	8.20	4.60    % 17
4.90	7.90	5.40	5.40    % 18
9.70	8.80	-1.80	-1.00   % 19
3.20	3.60	.00	-.30        % 20
5.90	2.40	-1.20	-3.10   % 21
2.10	.10	7.10	-1.50       % 22
-.30	-.10	2.20	-6.10   % 23
4.30	1.20	3.20	-2.20   % 26
.00	.70	-5.80	-.50            % 27
3.70	2.60	6.60	2.00    % 28
8.00	7.30	.00	-.10        % 29
9.80	8.90	2.30	2.40    % 30
6.90	1.10	-3.50	-4.80   % 31
8.80	8.50	2.90	4.10    % 32
9.50	7.70	.60	2.80        % 33
7.00	5.30	3.60	2.50    % 34
-3.20	3.40	-10.40	-9.90   % 35
5.60	7.60	.60	4.20        % 36
8.40	7.20	4.00	-5.80   % 37
5.20	5.30	7.20	2.10];   % 38


%% Analysis of intentional binding:
% For the four experimental conditions:
intentionalBinding = [];
intentionalBindingCongruentSelf = [];
intentionalBindingCongruentOther = [];
intentionalBindingIncongruentSelf = [];
intentionalBindingIncongruentOther = [];
noAgency = [];

%% Read in logfiles and calculate intentional binding:
for i=1:length(SUBJ)
   % read in files
   congruent_self = dlmread(['logfiles/RHIVP' SUBJ{i} '_congruent_self.txt'],'\t', 1,0);
   congruent_other = dlmread(['logfiles/RHIVP' SUBJ{i} '_congruent_other.txt'],'\t', 1,0);
   incongruent_self = dlmread(['logfiles/RHIVP' SUBJ{i} '_incongruent_self.txt'],'\t', 1,0);
   incongruent_other = dlmread(['logfiles/RHIVP' SUBJ{i} '_incongruent_other.txt'],'\t', 1,0);   
   tmpnoAgency = dlmread(['logfiles/RHIVP' SUBJ{i} '_test.txt'],'\t', 1,0);
   
   % remove first 15 trials:
   congruent_self = congruent_self(16:45,:);
   congruent_other = congruent_other(16:45,:);
   incongruent_self = incongruent_self(16:45,:);
   incongruent_other = incongruent_other(16:45,:);
   
   % add data to array:
   noAgency = [noAgency;mean((tmpnoAgency(:,1)-tmpnoAgency(:,2))./tmpnoAgency(:,1))];
   intentionalBindingCongruentSelf = [intentionalBindingCongruentSelf;mean((congruent_self(:,1)-congruent_self(:,2))./congruent_self(:,1))];
   intentionalBindingCongruentOther = [intentionalBindingCongruentOther;mean((congruent_other(:,1)-congruent_other(:,2))./congruent_other(:,1))];
   intentionalBindingIncongruentSelf = [intentionalBindingIncongruentSelf;mean((incongruent_self(:,1)-incongruent_self(:,2))./incongruent_self(:,1))];
   intentionalBindingIncongruentOther = [intentionalBindingIncongruentOther;mean((incongruent_other(:,1)-incongruent_other(:,2))./incongruent_other(:,1))];
end  
intentionalBinding = [noAgency,intentionalBindingCongruentSelf, intentionalBindingCongruentOther,intentionalBindingIncongruentSelf, intentionalBindingIncongruentOther];


%% Analysis of questionnaire data:
%% Digitization of all-paper based questionnaire data:
% Please notice that our SoA/SoO questionnaire was paper-based
% and we copied all the values by hand into the following 
% 3-dimensional matrix: 

questionnaire = []; % allocate new empty matrix

% The paper-based questionnaire data has been stored into the 
% matrix in the following way:
% 1st dimension: number of question (see the attached questionnaire)
% 2nd dimension: condition (congruent-self, congruent-other, 
%                           incongruent-self, incongruent-other)
% 3rd dimension: number of Subj


% 12
questionnaire(:,:,end) = [
3 2 1 -2
-3 -3 -2 -1
3 3 -3 -3
3 3 -3 -3
3 1 2 -3
0 0 0 0
2 2 -3 -2
3 2 2 -3
-3 0 -3 1
3 2 -3 -3
3 3 0 -2
-3 -2 -2 3
    ];

% 13
questionnaire(:,:,end+1) = [
0 -3 1 -2
1 1 -2 -1
1 0 0 -1
0 -1 2 -3
-1 0 -1 -2
1 1 -1 -2
2 -2 2 -3
2 -1 0 0
-1 -3 -2 -3
0 1 -1 0
2 -1 2 -2
-1 0 -2 -3
    ];

% 14
questionnaire(:,:,end+1) = [
3 2 3 -2
3 3 0 0
3 3 3 -2
3 0 3 3
0 0 0 -3
3 3 1 -3
3 2 3 2
3 3 2 0
-3 -3 -2 3
3 3 3 -3
3 2 3 -3
-3 -2 -3 2
    ];

% 15
questionnaire(:,:,end+1) = [
2 -2 0 -3
-1 -2 -3 -3
2 1 -3 -3
2 2 1 1
1 1 -3 -3
2 1 -3 -3
2 0 1 -3
2 2 -3 -3
-2 0 -3 -3
2 2 -3 -3
2 -1 1 -3
-3 0 -3 -3
    ];

% 16
questionnaire(:,:,end+1) = [
-1 0 0 -1
-2 2 -1 -1
-1 3 1 -2
-1 3 1 0
-1 0 -1 0
-2 0 -1 -2
-2 -1 -2 0
0 1 -2 -1
-3 0 -2 -3
-2 1 -1 -2
-1 -1 1 -1
-2 -1 -2 -3
    ];

% 17
questionnaire(:,:,end+1) = [
3 -2 2 -3
1 0 1 -2
3 1 -1 -2
3 -2 2 -3
2 -3 -3 -3
2 -1 -2 -3
3 -2 -2 -2
2 -1 2 -2
-1 -2 -2 -3
2 -1 -2 -3
2 -1 2 -3
-1 0 -2 1
    ];

% 18
questionnaire(:,:,end+1) = [
3 -2 1 -1
-2 1 1 -2
3 3 2 2
1 3 0 2
1 3 0 2
3 3 1 2
3 3 2 2
3 1 2 2 
2 2 2 2
1 3 0 2
2 3 0 2
0 2 1 2
    ];

% 19
questionnaire(:,:,end+1) = [
2 -1 2 -2
1 2 -1 0
2 2 -1 -1
2 1 2 0
1 2 -2 -1
3 2 -1 -2
2 -1 2 -2
2 1 0 -1
-1 -1 2 -2
2 2 -1 -2
2 2 2 0
-2 -1 -2 2
    ];

% 20
questionnaire(:,:,end+1) = [
3 3 1 2
3 2 1 1 
3 3 1 1 
3 3 2 3
3 2 1 1 
3 3 1 1 
3 3 3 2
3 3 1 1 
1 2 -1 -1
3 3 -1 1
3 3 1 2
0 0 -2 0
    ];

% 21
questionnaire(:,:,end+1) = [
3 -3 2 -3
1 1 -1 -1
2 2 1 -2
3 0 1 0
-2 -2 -1 -2
2 2 0 -2
3 1 2 -2
2 2 1 -2
-2 1 -1 -2
2 2 0 -3
3 1 2 -2
-2 2 -2 2
    ];

% 22
questionnaire(:,:,end+1) = [
3 -3 3 -3
-3 -3 -3 -2
3 3 0 1
3 -3 3 -2
-3 -3 -3 -3
3 3 -3 -1
3 -3 -1 -1
3 3 -3 1
-3 0 -3 1
3 2 -3 1
3 2 -2 0
-3 3 1 2
];

% 23
questionnaire(:,:,end+1) = [
2 -3 3 -3
-2 2 0 -3
1 2 -2 -3
2 0 3 -3
1 1 1 -2
1 3 -2 -3
3 -2 3 -3
1 2 -1 -3
-3 -3 -3 -3
-2 3 -3 -3
3 -2 3 -3
-3 -3 -3 -2
    ];

% 26
questionnaire(:,:,end+1) = [
3 -3 3 -3
-1 -2 -2 -3
1 0 -2 -2
3 1 3 -3
-2 -2 -2 1
2 1 -2 -3
3 -2 3 -3
1 0 1 -3
-2 -3 -2 -3
3 1 -2 -2
3 -2 2 0
-3 2 -2 3
    ];

% 27
questionnaire(:,:,end+1) = [
3 0 3 -1
-2 2 -1 -3
3 3 2 -2
3 3 3 2
1 0 -3 -1
3 3 1 -3
3 0 3 0
3 3 0 -1
-1 -2 -3 -2
3 3 -1 -3
3 -1 3 -2
-3 -1 -3 3
    ];
% 28
questionnaire(:,:,end+1) = [
3 0 3 -3
1 1 -3 0
3 2 -1 1
3 1 3 0
1 1 0 0 
1 1 -2 1
3 -3 3 -3
2 2 1 2
-3 1 -3 2
2 1 0 1
2 -2 3 -3
-3 1 -3 3
    ];

% 29
questionnaire(:,:,end+1) = [
2 -1 3 -2
-2 2 -2 2
3 -1 2 -1
3 -3 3 -3
-2 -3 -3 -2
3 -2 2 -2
3 -3 3 -2
3 2 2 2 
-3 3 -3 3
3 -2 2 -1
3 -2 3 2
-3 3 -3 3
    ];
% 30
questionnaire(:,:,end+1) = [
3 3 0 1
-3 -3 -3 -3
3 3 -3 -3 
3 3 -2 -2
-3 -3 -3 -3
3 3 -3 0
3 3 0 -3
3 3 -1 -3
-3 -3 -3 -3
3 3 -3 -3
3 3 0 -3
-3 -3 0 3
    ];

% 31
questionnaire(:,:,end+1) = [
3 0 3 0
0 0 -3 -3
3 -3 -3 -3
3 0 3 0
0 -3 -3 -3 
3 -1 -3 -3
3 -3 3 -3
0 0 0 3
-3 -3 -3 -3
3 -3 -3 -3
3 -3 3 -3
-3 3 -3 3
    ];


% 32
questionnaire(:,:,end+1) = [
3 -2 3 -3
2 2 0 0 
3 3 2 -3
3 2 3 0
0 -1 1 -1
3 3 1 -1
1 -2 3 1
3 2 1 3
1 2 0 2
3 3 2 0
2 2 3 -1
0 1 0 3
    ];

% 33
questionnaire(:,:,end+1) = [
3 2 1 -3
-3 -3 -1 1
1 3 -3 -3
3 3 3 -1
-3 -3 0 1
2 3 -3 -3
2 -3 -3 -3
3 3 -2 -2
-3 -2 -3 -1
3 3 -3 -3
3 3 3 -3
-3 -2 -3 3
    ];

% 34
questionnaire(:,:,end+1) = [
3 -3 3 0
3 3 3 -3
3 3 2 0
3 2 2 1
-3 -3 -3 0
3 3 2 0
3 -3 2 0
3 3 2 -2
-3 -3 3 0
3 3 2 1
3 -3 3 3
-3 0 3 -3
    ];

% 35
questionnaire(:,:,end+1) = [
3 2 2 -2
-3 -3 -3 -3
3 3 -3 -3 
3 2 2 -2
2 -3 -3 -3
3 3 -3 -3 
2 3 -2 -3
3 3 -3 -3
-3 -3 -3 -3
3 3 -3 -3
2 2 2 -3
-3 -3 1 1
    ];


% 36
questionnaire(:,:,end+1) = [
1 1 -1 -1
-3 -3 -3 -3
3 -1 -2 -3
1 3 2 -3
-1 1 -3 -3
-1 3 -2 -2
0 3 1 -3
-2 3 -3 -3
-3 1 -3 -2
-2 3 -2 -3
-1 3 -1 -2
-2 -3 0 -1
    ];

% 37
questionnaire(:,:,end+1) = [
2 -3 2 -3
-3 3 0 -3
3 -2 1 -2
3 -1 3 -3
-2 -2 1 -3
2 -3 -1 -3
1 -3 2 -3
2 -3 -2 -2
-2 1 0 -1
3 -3 -1 -3
3 -3 1 -3
-3 1 1 2
    ];

% 38
questionnaire(:,:,end+1) = [
3 0 2 -3
-1 -1 -3 -3
-1 0 -3 -2
3 3 3 3
3 3 3 3
-1 0 -3 -3
3 0 3 -3
-1 1 -3 -3
-3 -3 -3 -3
-2 -2 -3 -3
3 -2 3 -3
-3 -1 -3 2
    ];

% Aggregate cluster of questions and calculate average across questions:
A_questionnaire = squeeze(mean(questionnaire([1,4,7,11],:,:),1))';
O_questionnaire  = squeeze(mean(questionnaire([3,6,8,10],:,:),1))';
AC_questionnaire = squeeze(mean(questionnaire([9,12],:,:),1))';
OC_questionnaire = squeeze(mean(questionnaire([2,5],:,:),1))';


%% Export to SPSS:
tmpQuestionnaire = [A_questionnaire,O_questionnaire,AC_questionnaire,OC_questionnaire];
tmpVariables = {'drift_con_self','drift_con_other','drift_incon_self','drift_incon_other','no_agency','IB_con_self','IB_con_other','IB_incon_self','IB_incon_other','A_questionnaire_con_self','A_questionnaire_con_other','A_questionnaire_incon_self','A_questionnaire_incon_other', 'O_questionnaire_con_self','O_questionnaire_con_other','O_questionnaire_incon_self','O_questionnaire_incon_other', 'AC_questionnaire_con_self','AC_questionnaire_con_other','AC_questionnaire_incon_self','AC_questionnaire_incon_other', 'OC_questionnaire_con_self','OC_questionnaire_con_other','OC_questionnaire_incon_self','OC_questionnaire_incon_other'};
export2spss(tmpVariables,[proprioceptiveDrifts,intentionalBinding,tmpQuestionnaire],'all');
